# Supplementary material for: Stable Isotope Anatomy of Tropical Cyclone Ita, North-Eastern Australia, April 2014
Source: PLoS One. 2015 Mar 5;10(3):e0119728. doi: 10.1371/journal.pone.0119728 (PMC4351091; doi:10.1371/journal.pone.0119728)
Supplement: S1 Dataset — (ODS) [file pone.0119728.s001.ods]

## Sheet: S1_Datafile
									For plot only
					δ18O	δ2H	d-excess		Local Meteoric Water Line		Global Meteoric Water Line
Location	Date start	Time start	Date end	Time end	VSMOW	VSMOW	VSMOW		δ18O	δ2H	δ18O	δ2H
12-hr samples (approximate interval)
Cooktown (composite of 12 hr sample)	11-Apr	7:00	11-Apr	19:00	-9.93	-67.48	11.98		0	8.2	0	10
Julatten 1	11-Apr	7:00	11-Apr	20:30	-7.88	-49.23	13.80		-25	-169.3	-25	-190
Kewarra (Cairns)	11-Apr	7:00	11-Apr	19:00	-4.47	-28.85	6.90
Trinity Beach (Cairns)	11-Apr	7:00	11-Apr	19:00	-6.01	-31.43	16.68		Local Meteoric Water Line for all Australian GNIP stations [38]
Brinsmead (Cairns)	11-Apr	7:00	11-Apr	19:00	-7.19	-42.59	14.89
Edge Hill (Cairns)	11-Apr	7:00	11-Apr	19:00	-7.07	-44.22	12.30
Goldsborough	11-Apr	7:00	11-Apr	19:00	-10.28	-72.34	9.94
Mareeba (composite of 12 hr sample)	11-Apr	7:00	11-Apr	19:00	-7.25	-45.65	12.32
Peeramon (Malanda)	11-Apr	7:00	11-Apr	19:00	-8.19	-48.31	17.20
Malanda 1	11-Apr	8:30	11-Apr	15:00	-6.63	-37.94	15.08
Malanda 1	11-Apr	15:00	11-Apr	19:30	-8.94	-57.31	14.20
Abergowrie	11-Apr	7:00	11-Apr	19:00	-2.70	-3.42	18.20
Ingham	11-Apr	7:00	11-Apr	19:00	-2.30	-1.64	16.77
Forrest Beach (Ingham)	11-Apr	7:00	11-Apr	19:00	-2.50	-2.65	17.34
Aitkenvale (Townsville)	11-Apr	7:00	11-Apr	19:00	-7.48	-43.79	16.03
Cooktown (composite of 12 hr sample)	11-Apr	19:00	12-Apr	7:30	-16.40	-117.64	13.53
Julatten 1	11-Apr	20:30	12-Apr	7:00	-12.62	-84.11	16.89
Julatten 2	11-Apr	19:00	12-Apr	7:30	-13.14	-89.49	15.67
Kewarra (Cairns)	11-Apr	19:00	12-Apr	7:00	-8.77	-53.51	16.67
Trinity Beach (Cairns)	11-Apr	19:00	12-Apr	7:00	-9.06	-55.86	16.62
Brinsmead (Cairns)	11-Apr	19:00	12-Apr	7:00	-7.63	-43.49	17.52
Freshwater (Cairns)	11-Apr	19:00	12-Apr	7:00	-7.70	-49.55	12.03
Cairns City	11-Apr	19:00	12-Apr	7:00	-7.60	-46.82	13.95
Edge Hill (Cairns)	11-Apr	19:00	12-Apr	7:00	-7.59	-48.90	11.84
Goldsborough	11-Apr	19:00	12-Apr	7:00	-7.27	-48.44	9.68
Mareeba (composite of 12 hr sample)	11-Apr	19:00	12-Apr	7:00	-10.99	-74.44	13.48
Peeramon (Malanda)	11-Apr	19:00	12-Apr	7:00	-8.58	-51.16	17.46
Malanda 1	11-Apr	19:30	12-Apr	7:30	-8.63	-54.55	14.52
Malanda 2	11-Apr	19:00	12-Apr	7:00	-8.49	-52.97	14.97
Abergowrie	11-Apr	19:00	12-Apr	7:00	-9.54	-59.65	16.70
Ingham	11-Apr	19:00	12-Apr	7:00	-8.18	-49.19	16.24
Forrest Beach (Ingham)	11-Apr	19:00	12-Apr	7:00	-8.43	-49.93	17.54
Aitkenvale (Townsville)	11-Apr	19:00	12-Apr	7:00	-8.55	-51.17	17.20
Rasmussen (Townsville)	11-Apr	19:30	12-Apr	7:30	-8.27	-50.20	15.95
Annandale (Townsville)	11-Apr	19:00	12-Apr	7:00	-6.51	-37.58	14.49
Julatten 1	12-Apr	7:00	12-Apr	19:00	-17.31	-120.78	17.68
Julatten 2	12-Apr	7:30	12-Apr	19:30	-16.95	-118.54	17.08
Kewarra (Cairns)	12-Apr	7:00	12-Apr	22:00	-13.97	-93.42	18.31
Trinity Beach (Cairns)	12-Apr	7:00	12-Apr	19:00	-13.27	-88.69	17.50
Brinsmead (Cairns)	12-Apr	7:00	12-Apr	19:00	-14.13	-93.69	19.33
Freshwater (Cairns)	12-Apr	7:00	12-Apr	19:00	-12.98	-90.02	13.84
Cairns City	12-Apr	7:00	12-Apr	19:00	-12.93	-86.78	16.70
Mareeba (composite of 12 hr sample)	12-Apr	7:00	12-Apr	19:00	-16.06	-113.68	14.78
Smithfield (Cairns)	12-Apr	7:00	12-Apr	19:00	-13.67	-93.16	16.19
Edge Hill (Cairns)	12-Apr	7:00	12-Apr	13:30	-13.99	-95.89	16.02
Edge Hill (Cairns)	12-Apr	13:30	12-Apr	19:00	-13.30	-92.06	14.34
Goldsborough	12-Apr	7:00	12-Apr	19:00	-14.20	-98.88	14.72
Malanda 1	12-Apr	7:30	12-Apr	19:00	-16.56	-114.92	17.60
Malanda 2	12-Apr	7:00	12-Apr	23:00	-16.93	-118.14	17.33
Abergowrie	12-Apr	7:00	12-Apr	19:00	-10.29	-67.05	15.31
Ingham	12-Apr	7:00	12-Apr	19:00	-8.85	-56.83	13.96
Forrest Beach (Ingham)	12-Apr	7:00	12-Apr	19:00	-9.21	-58.90	14.80
Douglas (Townsville)	12-Apr	7:30	12-Apr	20:00	-9.22	-61.83	11.91
Aitkenvale (Townsville)	12-Apr	7:00	12-Apr	19:00	-8.68	-56.13	13.28
Rasmussen (Townsville)	12-Apr	7:30	12-Apr	19:30	-8.69	-59.62	9.86
North Ward (Townsville)	12-Apr	10:00	12-Apr	22:00	-7.63	-48.28	12.75
Annandale (Townsville)	12-Apr	7:00	12-Apr	19:00	-9.06	-61.55	10.93
Julatten 1	12-Apr	19:00	13-Apr	7:00	-15.64	-114.32	10.79
Julatten 2	12-Apr	19:30	13-Apr	7:30	-15.12	-110.70	10.24
Kewarra (Cairns)	12-Apr	22:00	13-Apr	7:00	-15.19	-109.12	12.37
Trinity Beach (Cairns)	12-Apr	19:00	13-Apr	7:00	-13.56	-92.16	16.35
Brinsmead (Cairns)	12-Apr	19:00	13-Apr	7:00	-14.74	-101.66	16.30
Freshwater (Cairns)	12-Apr	19:00	13-Apr	7:00	-14.18	-100.34	13.14
Cairns City	12-Apr	19:00	13-Apr	7:00	-13.73	-95.18	14.65
Smithfield (Cairns)	12-Apr	19:00	13-Apr	7:00	-15.63	-111.22	13.83
Edge Hill (Cairns)	12-Apr	19:00	13-Apr	7:00	-14.77	-104.04	14.11
Goldsborough	12-Apr	19:00	13-Apr	7:00	-16.99	-124.92	11.00
Peeramon (Malanda)	12-Apr	19:00	13-Apr	7:00	-18.07	-123.73	20.80
Malanda 1	12-Apr	19:00	13-Apr	7:00	-18.46	-132.51	15.17
Malanda 2	12-Apr	23:00	13-Apr	7:00	-19.93	-146.67	12.74
Abergowrie	12-Apr	19:00	13-Apr	7:00	-15.12	-102.21	18.74
Ingham	12-Apr	19:00	13-Apr	7:00	-13.50	-89.32	18.69
Forrest Beach (Ingham)	12-Apr	19:00	13-Apr	7:00	-12.47	-83.00	16.79
Douglas (Townsville)	12-Apr	20:00	13-Apr	9:00	-11.99	-81.36	14.55
Aitkenvale (Townsville)	12-Apr	19:00	13-Apr	7:00	-10.10	-66.63	14.17
Rasmussen (Townsville)	12-Apr	19:30	13-Apr	7:30	-10.73	-71.08	14.78
North Ward (Townsville)	12-Apr	22:00	13-Apr	10:00	-11.00	-73.11	14.89
Annandale (Townsville)	12-Apr	19:00	13-Apr	7:00	-10.08	-66.69	13.97
Ingham	13-Apr	7:00	13-Apr	17:00	-15.02	-111.28	8.89
Forrest Beach (Ingham)	13-Apr	7:00	13-Apr	19:00	-15.25	-115.51	6.47
Douglas (Townsville)	13-Apr	9:00	13-Apr	17:00	-16.48	-115.55	16.27
Aitkenvale (Townsville)	13-Apr	7:00	13-Apr	19:00	-16.23	-113.42	16.42
Rasmussen (Townsville)	13-Apr	7:30	13-Apr	19:30	-16.59	-115.99	16.75
North Ward (Townsville)	13-Apr	10:00	13-Apr	22:00	-14.52	-102.50	13.69
Annandale (Townsville)	13-Apr	7:00	13-Apr	19:00	-16.22	-114.22	15.54
					δ18O	δ2H	d-excess
Location	Date start	Time start	Date end	Time end	VSMOW	VSMOW	VSMOW
1-hr and grab samples (approximate interval)
Mareeba	11-Apr	9:00	11-Apr	10:00	-5.10	-26.23	14.60
Mareeba	11-Apr	14:00	11-Apr	15:00	-8.77	-59.11	11.02
Mareeba	11-Apr	17:00	11-Apr	18:00	-7.87	-51.61	11.35
Mareeba	12-Apr	6:00	12-Apr	7:00	-12.53	-85.68	14.57
Mareeba	12-Apr	7:00	12-Apr	8:00	-11.35	-75.95	14.85
Mareeba	12-Apr	8:00	12-Apr	9:00	-14.74	-104.77	13.17
Mareeba	12-Apr	9:00	12-Apr	10:00	-16.82	-121.21	13.33
Mareeba	12-Apr	10:00	12-Apr	11:00	-16.58	-120.56	12.12
Mareeba	12-Apr	11:00	12-Apr	12:00	-18.54	-132.46	15.88
Mareeba	12-Apr	12:00	12-Apr	13:00	-17.23	-121.69	16.15
Mareeba	12-Apr	13:00	12-Apr	14:00	-18.18	-126.89	18.55
Mareeba	12-Apr	14:00	12-Apr	15:00	-15.83	-111.06	15.58
Mareeba	12-Apr	15:00	12-Apr	16:00	-14.60	-102.67	14.09
Mareeba	12-Apr	16:00	12-Apr	17:00	-14.72	-104.01	13.74
Mareeba	12-Apr	17:00	12-Apr	18:00	-16.50	-117.26	14.71
Mareeba	12-Apr	18:00	12-Apr	19:00	-17.61	-125.68	15.24
Mareeba	12-Apr	19:00	12-Apr	20:00	-17.93	-128.35	15.10
Mareeba	12-Apr	20:00	12-Apr	21:00	-17.72	-126.51	15.23
Trinity Beach (Cairns)	12-Apr	9:45	12-Apr	10:45	-12.72	-86.23	15.50
Trinity Beach (Cairns)	12-Apr	10:45	12-Apr	11:45	-15.26	-104.54	17.54
Trinity Beach (Cairns)	12-Apr	11:45	12-Apr	12:45	-10.37	-67.97	15.01
Trinity Beach (Cairns)	12-Apr	12:45	12-Apr	13:45	-14.57	-100.29	16.26
Trinity Beach (Cairns)	12-Apr	13:45	12-Apr	14:45	-11.69	-77.69	15.84
Trinity Beach (Cairns)	12-Apr	14:45	12-Apr	15:45	-11.35	-75.98	14.80
Trinity Beach (Cairns)	12-Apr	15:45	12-Apr	16:45	-11.04	-74.37	13.98
Trinity Beach (Cairns)	12-Apr	16:45	12-Apr	17:45	-13.57	-93.36	15.17
Trinity Beach (Cairns)	12-Apr	17:45	12-Apr	18:45	-12.05	-81.98	14.41
Cooktown 1 (grab sample)	11-Apr	15:05			-10.22	-70.12	11.62
Cooktown 1 (grab sample)	11-Apr	16:05			-7.91	-51.54	11.71
Cooktown 1 (grab sample)	11-Apr	17:20			-8.73	-58.11	11.69
Cooktown 1 (grab sample)	11-Apr	18:10			-12.88	-90.15	12.89
Cooktown 1 (grab sample)	11-Apr	20:15			-15.55	-109.43	14.95
Cooktown 1 (grab sample)	11-Apr	21:10			-14.52	-102.58	13.61
Cooktown 1 (grab sample)	12-Apr	5:15			-17.10	-123.20	13.59
Cooktown 1 (grab sample)	12-Apr	6:15			-17.08	-122.42	14.18
Cooktown 1 (grab sample)	12-Apr	7:15			-17.74	-130.57	11.33
Cooktown 1 (grab sample)	12-Apr	8:15			-16.99	-125.72	10.18
Cooktown 2 (grab sample)	11-Apr	15:00			-11.71	-78.64	15.01
Cooktown 2 (grab sample)	11-Apr	23:00			-15.90	-109.37	17.81
Cooktown 2 (grab sample)	12-Apr	6:45			-19.54	-141.62	14.68
Tarzali (Malanda, grab sample)	11-Apr	15:15			-9.07	-55.70	16.87
Tarzali (Malanda, grab sample)	12-Apr	3:15			-7.41	-42.45	16.86
Tarzali (Malanda, grab sample)	12-Apr	7:15			-12.13	-80.71	16.34
Tarzali (Malanda, grab sample)	12-Apr	11:15			-11.05	-73.74	14.67
Tarzali (Malanda, grab sample)	12-Apr	16:15			-16.39	-113.89	17.20
Tarzali (Malanda, grab sample)	12-Apr	20:15			-19.23	-135.52	18.35
Rasmussen (Townsville, grab sample)	11-Apr	18:30			-8.52	-54.10	14.04
Rasmussen (Townsville, grab sample)	11-Apr	20:30			-7.87	-46.20	16.72
Rasmussen (Townsville, grab sample)	12-Apr	18:15			-8.79	-60.92	9.40
Rasmussen (Townsville, grab sample)	13-Apr	10:30			-16.82	-120.14	14.46

## Sheet: Site_coordinates
Location	Latitude S (dd.mm.mm)	Longitude E (dd.mm.mm)	Elevation (m)
Cooktown	15.28.08	145.15.01	27
Julatten	16.36.45	145.20.56	403
Kewarra (Cairns)	16.46.96	145.40.91	13
Trinity Beach (Cairns)	16.47.48	145.41.51	16
Smithfield (Cairns)	16.49.24	145.41.52	19
Brinsmead (Cairns)	16.54.27	145.42.58	16
Freshwater (Cairns)	16.52.91	145.42.53	14
Edge Hill (Cairns)	16.54.05	145.44.56	10
Cairns City	16.55.22	145.46.25	3
Mareeba	16.59.44	145.25.35	404
Goldsborough	17.09.29	145.44.22	120
Malanda	17.21.15	145.35.65	741
Peeramon (Malanda)	17.18.63	145.36.68	763
Tarzali (Malanda)	17.25.55	145.36.22	753
Abergowrie	18.28.52	145.53.19	45
Ingham	18.39.06	146.09.27	15
Forrest Beach (Ingham)	18.42.53	146.17.61	11
Aitkenvale (Townsville)	19.17.89	146.45.87	24
Rasmussen (Townsville)	19.20.71	146.43.67	15
Annandale (Townsville)	19.18.90	146.47.44	25
Douglas (Townsville)	19.19.08	146.45.49	15
North Ward (Townsville)	19.14.87	146.48.38	14
