# Supplementary material for: Stable Isotope Anatomy of Tropical Cyclone Ita, North-Eastern Australia, April 2014
Source: PLoS One. 2015 Mar 5;10(3):e0119728. doi: 10.1371/journal.pone.0119728 (PMC4351091; doi:10.1371/journal.pone.0119728)
Supplement: S2 Dataset — (ODS) [file pone.0119728.s002.ods]

## Sheet: S2_Dataset
Picarro L2130i Trinity Beach					Picarro L2120i with Diffusion Sampler Trinity Beach						Tipping Bucket (10 min intv)			BOM Cairns Airport			For plot only
Vapour	VSMOW	VSMOW			Rainfall	VSMOW	VSMOW					Rainfall intensity					Local Meteoric Water Line		Global Meteoric Water Line
	d18O-vap	dD-vap	d-excess (av 5)			d18O-rain	dD-rain	d-excess (av 5)			Mid time	mm/10 min			pressure		δ18O	δ2H	δ18O	δ2H
10/04/2014 19:15	-12.03	-74.93	20.60		10/04/2014 18:17						11/04/2014 7:45	0.00		10/04/2014 23:00	1009.9
10/04/2014 19:15	-11.99	-74.94	20.54		10/04/2014 18:18						11/04/2014 7:55	0.00		10/04/2014 23:30	1009.8		0	8.2	0	10
10/04/2014 19:16	-11.90	-75.01	20.60		10/04/2014 18:18						11/04/2014 8:05	0.00		11/04/2014 0:00	1009.5		-25	-169.3	-25	-190
10/04/2014 19:16	-11.87	-75.09	20.41		10/04/2014 18:19						11/04/2014 8:15	0.00		11/04/2014 0:30	1009.1
10/04/2014 19:17	-11.97	-75.13	20.34		10/04/2014 18:19						11/04/2014 8:25	0.00		11/04/2014 1:00	1008.2		Local Meteoric Water Line for all Australian GNIP stations [38]
10/04/2014 19:17	-11.95	-75.27	20.46		10/04/2014 18:19						11/04/2014 8:35	0.00		11/04/2014 1:30	1007.7
10/04/2014 19:17	-11.99	-75.34	20.60		10/04/2014 18:20						11/04/2014 8:45	0.00		11/04/2014 2:00	1007.1
10/04/2014 19:18	-11.99	-75.12	20.51		10/04/2014 18:20						11/04/2014 8:55	0.48		11/04/2014 2:30	1006.7
10/04/2014 19:18	-11.96	-75.12	20.38		10/04/2014 18:21						11/04/2014 9:05	0.72		11/04/2014 3:00	1006.3
10/04/2014 19:19	-11.92	-75.09	20.21		10/04/2014 18:21						11/04/2014 9:15	0.00		11/04/2014 3:30	1006.2
10/04/2014 19:19	-11.83	-74.93	20.20		10/04/2014 18:22						11/04/2014 9:25	0.24		11/04/2014 4:00	1005.9
10/04/2014 19:20	-11.83	-74.90	20.11		10/04/2014 18:22						11/04/2014 9:35	0.00		11/04/2014 4:30	1005.9
10/04/2014 19:20	-11.95	-74.86	20.06		10/04/2014 18:23						11/04/2014 9:45	0.00		11/04/2014 5:00	1006.0
10/04/2014 19:20	-11.89	-74.98	20.15		10/04/2014 18:23						11/04/2014 9:55	0.00		11/04/2014 5:30	1006.0
10/04/2014 19:21	-11.88	-75.03	20.29		10/04/2014 18:24						11/04/2014 10:05	0.00		11/04/2014 6:00	1006.0
10/04/2014 19:21	-11.92	-75.13	20.14		10/04/2014 18:24						11/04/2014 10:15	0.00		11/04/2014 6:30	1006.6
10/04/2014 19:22	-11.93	-75.03	20.30		10/04/2014 18:25						11/04/2014 10:25	0.00		11/04/2014 7:00	1007.0
10/04/2014 19:22	-11.92	-75.39	20.38		10/04/2014 18:25						11/04/2014 10:35	0.00		11/04/2014 7:30	1007.1
10/04/2014 19:23	-12.03	-75.32	20.38		10/04/2014 18:26						11/04/2014 10:45	0.00		11/04/2014 8:00	1007.5
10/04/2014 19:23	-11.96	-75.25	20.25		10/04/2014 18:26						11/04/2014 10:55	0.00		11/04/2014 8:30	1008.2
10/04/2014 19:23	-11.94	-75.36	20.34		10/04/2014 18:27						11/04/2014 11:05	0.00		11/04/2014 9:00	1007.9
10/04/2014 19:24	-11.90	-75.47	20.10		10/04/2014 18:27						11/04/2014 11:15	0.00		11/04/2014 9:30	1008.2
10/04/2014 19:24	-11.95	-75.17	20.03		10/04/2014 18:28						11/04/2014 11:25	0.00		11/04/2014 10:00	1008.2
10/04/2014 19:25	-11.88	-75.29	19.97		10/04/2014 18:28						11/04/2014 11:35	0.00		11/04/2014 10:30	1008.0
10/04/2014 19:25	-11.91	-75.20	19.94		10/04/2014 18:29						11/04/2014 11:45	0.00		11/04/2014 11:00	1008.0
10/04/2014 19:26	-11.89	-75.20	19.78		10/04/2014 18:29						11/04/2014 11:55	0.00		11/04/2014 11:30	1007.6
10/04/2014 19:26	-11.85	-75.27	19.86		10/04/2014 18:30						11/04/2014 12:05	0.00		11/04/2014 12:00	1006.8
10/04/2014 19:26	-11.88	-75.31	19.89		10/04/2014 18:30						11/04/2014 12:15	0.00		11/04/2014 12:30	1006.3
10/04/2014 19:27	-11.91	-75.23	19.83		10/04/2014 18:30						11/04/2014 12:25	0.00		11/04/2014 13:00	1005.7
10/04/2014 19:27	-11.95	-75.35	19.90		10/04/2014 18:31						11/04/2014 12:35	0.00		11/04/2014 13:30	1005.5
10/04/2014 19:28	-11.87	-75.31	19.92		10/04/2014 18:31						11/04/2014 12:45	0.00		11/04/2014 14:00	1005.1
10/04/2014 19:28	-11.89	-75.28	19.88		10/04/2014 18:32						11/04/2014 12:55	0.00		11/04/2014 14:30	1004.4
10/04/2014 19:29	-11.87	-75.16	19.83		10/04/2014 18:32						11/04/2014 13:05	0.00		11/04/2014 15:00	1004.2
10/04/2014 19:29	-11.87	-75.06	19.84		10/04/2014 18:33						11/04/2014 13:15	0.00		11/04/2014 15:30	1004.5
10/04/2014 19:29	-11.87	-75.03	19.84		10/04/2014 18:33						11/04/2014 13:25	0.00		11/04/2014 16:00	1004.5
10/04/2014 19:30	-11.85	-75.10	19.85		10/04/2014 18:34						11/04/2014 13:35	0.00		11/04/2014 16:30	1004.5
10/04/2014 19:30	-11.85	-74.90	19.84		10/04/2014 18:34						11/04/2014 13:45	0.00		11/04/2014 17:00	1004.3
10/04/2014 19:31	-11.85	-75.00	19.73		10/04/2014 18:35						11/04/2014 13:55	0.00		11/04/2014 17:30	1004.9
10/04/2014 19:31	-11.85	-74.91	19.74		10/04/2014 18:35						11/04/2014 14:05	0.00		11/04/2014 18:00	1005.0
10/04/2014 19:32	-11.83	-75.18	19.64		10/04/2014 18:36						11/04/2014 14:15	0.00		11/04/2014 18:30	1005.4
10/04/2014 19:32	-11.88	-75.36	19.65		10/04/2014 18:36						11/04/2014 14:25	0.00		11/04/2014 19:00	1005.3
10/04/2014 19:32	-11.85	-75.42	19.66		10/04/2014 18:37						11/04/2014 14:35	0.00		11/04/2014 19:30	1005.5
10/04/2014 19:33	-11.89	-75.24	19.72		10/04/2014 18:37						11/04/2014 14:45	0.00		11/04/2014 20:00	1006.0
10/04/2014 19:33	-11.89	-75.22	19.75		10/04/2014 18:38						11/04/2014 14:55	0.00		11/04/2014 20:30	1006.1
10/04/2014 19:34	-11.88	-75.30	19.91		10/04/2014 18:38						11/04/2014 15:05	0.00		11/04/2014 21:00	1006.0
10/04/2014 19:34	-11.92	-75.47	19.89		10/04/2014 18:39						11/04/2014 15:15	0.00		11/04/2014 21:30	1006.5
10/04/2014 19:35	-11.94	-75.34	19.87		10/04/2014 18:39						11/04/2014 15:25	0.00		11/04/2014 22:00	1006.4
10/04/2014 19:35	-11.90	-75.46	19.83		10/04/2014 18:39						11/04/2014 15:35	0.00		11/04/2014 22:30	1005.9
10/04/2014 19:35	-11.89	-75.35	19.72		10/04/2014 18:40						11/04/2014 15:45	0.00		11/04/2014 23:00	1005.6
10/04/2014 19:36	-11.86	-75.29	19.52		10/04/2014 18:40						11/04/2014 15:55	0.00		11/04/2014 23:30	1005.5
10/04/2014 19:36	-11.86	-75.56	19.48		10/04/2014 18:41						11/04/2014 16:05	0.00		12/04/2014 0:00	1005.2
10/04/2014 19:37	-11.85	-75.57	19.42		10/04/2014 18:41						11/04/2014 16:15	0.00		12/04/2014 0:30	1005.3
10/04/2014 19:37	-11.88	-75.45	19.45		10/04/2014 18:42						11/04/2014 16:25	0.00		12/04/2014 1:00	1004.7
10/04/2014 19:38	-11.86	-75.39	19.53		10/04/2014 18:42						11/04/2014 16:35	0.00		12/04/2014 1:30	1003.8
10/04/2014 19:38	-11.88	-75.33	19.68		10/04/2014 18:43						11/04/2014 16:45	0.00		12/04/2014 2:00	1003.6
10/04/2014 19:38	-11.87	-75.27	19.71		10/04/2014 18:43						11/04/2014 16:55	0.00		12/04/2014 2:30	1003.1
10/04/2014 19:39	-11.93	-75.52	19.80		10/04/2014 18:44						11/04/2014 17:05	0.00		12/04/2014 3:00	1002.2
10/04/2014 19:39	-11.88	-75.31	19.68		10/04/2014 18:44						11/04/2014 17:15	0.24		12/04/2014 3:30	1002.8
10/04/2014 19:40	-11.94	-75.51	19.61		10/04/2014 18:45						11/04/2014 17:25	0.24		12/04/2014 4:00	1002.4
10/04/2014 19:40	-11.82	-75.46	19.57		10/04/2014 18:45						11/04/2014 17:35	0.00		12/04/2014 4:30	1002.5
10/04/2014 19:41	-11.87	-75.59	19.59		10/04/2014 18:46						11/04/2014 17:45	0.00		12/04/2014 5:00	1002.3
10/04/2014 19:41	-11.92	-75.59	19.46		10/04/2014 18:46						11/04/2014 17:55	0.00		12/04/2014 5:30	1002.3
10/04/2014 19:41	-11.93	-75.64	19.50		10/04/2014 18:47						11/04/2014 18:05	0.00		12/04/2014 6:00	1003.1
10/04/2014 19:42	-11.86	-75.58	19.58		10/04/2014 18:47						11/04/2014 18:15	0.24		12/04/2014 6:30	1003.7
10/04/2014 19:42	-11.86	-75.58	19.60		10/04/2014 18:48						11/04/2014 18:25	0.00		12/04/2014 7:00	1003.8
10/04/2014 19:43	-11.89	-75.36	19.59		10/04/2014 18:48						11/04/2014 18:35	0.00		12/04/2014 7:30	1003.8
10/04/2014 19:43	-11.92	-75.53	19.50		10/04/2014 18:48						11/04/2014 18:45	0.00		12/04/2014 8:00	1004.2
10/04/2014 19:44	-11.91	-75.54	19.61		10/04/2014 18:49						11/04/2014 18:55	1.92		12/04/2014 8:30	1004.6
10/04/2014 19:44	-11.80	-75.53	19.63		10/04/2014 18:49						11/04/2014 19:05	0.24		12/04/2014 9:00	1004.3
10/04/2014 19:44	-11.93	-75.55	19.50		10/04/2014 18:50						11/04/2014 19:15	0.24		12/04/2014 9:30	1004.4
10/04/2014 19:45	-11.95	-75.74	19.45		10/04/2014 18:50						11/04/2014 19:25	0.48		12/04/2014 10:00	1004.1
10/04/2014 19:45	-11.86	-75.74	19.51		10/04/2014 18:51						11/04/2014 19:35	0.00		12/04/2014 10:30	1004.0
10/04/2014 19:46	-11.90	-75.71	19.48		10/04/2014 18:51						11/04/2014 19:45	0.00		12/04/2014 11:00	1003.5
10/04/2014 19:46	-11.85	-75.59	19.38		10/04/2014 18:52						11/04/2014 19:55	0.00		12/04/2014 11:30	1002.4
10/04/2014 19:47	-11.90	-75.55	19.41		10/04/2014 18:52						11/04/2014 20:05	0.00		12/04/2014 12:00	1002.1
10/04/2014 19:47	-11.86	-75.46	19.49		10/04/2014 18:53						11/04/2014 20:15	0.24		12/04/2014 12:30	1001.4
10/04/2014 19:47	-11.84	-75.44	19.66		10/04/2014 18:53						11/04/2014 20:25	0.48		12/04/2014 13:00	1000.6
10/04/2014 19:48	-11.94	-75.62	19.59		10/04/2014 18:54						11/04/2014 20:35	0.24		12/04/2014 13:30	999.9
10/04/2014 19:48	-11.96	-75.64	19.69		10/04/2014 18:54						11/04/2014 20:45	0.00		12/04/2014 14:00	999.9
10/04/2014 19:49	-11.89	-75.76	19.73		10/04/2014 18:55						11/04/2014 20:55	0.00		12/04/2014 14:30	998.5
10/04/2014 19:49	-11.94	-75.61	19.60		10/04/2014 18:55						11/04/2014 21:05	0.00		12/04/2014 15:00	998.1
10/04/2014 19:50	-11.87	-75.54	19.59		10/04/2014 18:56						11/04/2014 21:15	0.00		12/04/2014 15:30	997.6
10/04/2014 19:50	-11.88	-75.77	19.69		10/04/2014 18:56						11/04/2014 21:25	0.00		12/04/2014 16:00	997.5
10/04/2014 19:50	-11.98	-75.79	19.60		10/04/2014 18:56						11/04/2014 21:35	0.00		12/04/2014 16:30	997.0
10/04/2014 19:51	-11.96	-75.84	19.63		10/04/2014 18:57						11/04/2014 21:45	0.00		12/04/2014 17:00	996.9
10/04/2014 19:51	-11.90	-75.74	19.76		10/04/2014 18:57						11/04/2014 21:55	0.00		12/04/2014 17:30	997.2
10/04/2014 19:52	-11.92	-75.74	19.62		10/04/2014 18:58						11/04/2014 22:05	0.00		12/04/2014 18:00	997.4
10/04/2014 19:52	-11.95	-75.72	19.58		10/04/2014 18:58						11/04/2014 22:15	0.24		12/04/2014 18:30	997.7
10/04/2014 19:53	-11.89	-75.82	19.43		10/04/2014 18:59						11/04/2014 22:25	0.72		12/04/2014 19:00	998.2
10/04/2014 19:53	-11.93	-75.75	19.49		10/04/2014 18:59						11/04/2014 22:35	0.24		12/04/2014 19:30	998.5
10/04/2014 19:53	-11.79	-75.62	19.52		10/04/2014 19:00						11/04/2014 22:45	0.96		12/04/2014 20:00	998.9
10/04/2014 19:54	-11.95	-75.69	19.54		10/04/2014 19:00						11/04/2014 22:55	3.12		12/04/2014 20:30	998.8
10/04/2014 19:54	-11.95	-75.57	19.44		10/04/2014 19:01						11/04/2014 23:05	1.92		12/04/2014 21:00	998.9
10/04/2014 19:55	-11.84	-75.31	19.55		10/04/2014 19:01						11/04/2014 23:15	0.00		12/04/2014 21:30	999.3
10/04/2014 19:55	-11.82	-75.37	19.54		10/04/2014 19:02						11/04/2014 23:25	0.96		12/04/2014 22:00	999.5
10/04/2014 19:56	-11.83	-75.37	19.43		10/04/2014 19:02						11/04/2014 23:35	0.24		12/04/2014 22:30	999.6
10/04/2014 19:56	-11.93	-75.56	19.41		10/04/2014 19:03						11/04/2014 23:45	0.48		12/04/2014 23:00	999.7
10/04/2014 19:56	-11.88	-75.57	19.45		10/04/2014 19:03						11/04/2014 23:55	1.92		12/04/2014 23:30	1000.1
10/04/2014 19:57	-11.85	-75.47	19.45		10/04/2014 19:04						12/04/2014 0:05	1.20		13/04/2014 0:00	1000.2
10/04/2014 19:57	-11.87	-75.62	19.32		10/04/2014 19:04						12/04/2014 0:15	0.72		13/04/2014 0:30	1000.3
10/04/2014 19:58	-11.86	-75.57	19.22		10/04/2014 19:05						12/04/2014 0:25	0.24		13/04/2014 1:00	1000.3
10/04/2014 19:58	-11.84	-75.49	19.11		10/04/2014 19:05						12/04/2014 0:35	0.24		13/04/2014 1:30	1000.2
10/04/2014 19:58	-11.80	-75.46	19.05		10/04/2014 19:05						12/04/2014 0:45	0.24		13/04/2014 2:00	1000.2
10/04/2014 19:59	-11.79	-75.50	18.92		10/04/2014 19:06						12/04/2014 0:55	0.48		13/04/2014 2:30	1000.2
10/04/2014 19:59	-11.81	-75.50	18.91		10/04/2014 19:06						12/04/2014 1:05	0.24		13/04/2014 3:00	1000.4
10/04/2014 20:00	-11.77	-75.47	18.98		10/04/2014 19:07						12/04/2014 1:15	1.20		13/04/2014 3:30	1001.3
10/04/2014 20:00	-11.80	-75.25	19.20		10/04/2014 19:07						12/04/2014 1:25	3.36		13/04/2014 4:00	1001.9
10/04/2014 20:01	-11.80	-75.14	19.31		10/04/2014 19:08						12/04/2014 1:35	3.12		13/04/2014 4:30	1002.2
10/04/2014 20:01	-11.91	-75.36	19.39		10/04/2014 19:08						12/04/2014 1:45	0.48		13/04/2014 5:00	1002.4
10/04/2014 20:01	-11.86	-75.37	19.45		10/04/2014 19:09						12/04/2014 1:55	0.96		13/04/2014 5:30	1003.1
10/04/2014 20:02	-11.82	-75.46	19.53		10/04/2014 19:09						12/04/2014 2:05	3.12		13/04/2014 6:00	1003.6
10/04/2014 20:02	-11.84	-75.27	19.32		10/04/2014 19:10						12/04/2014 2:15	0.48		13/04/2014 6:30	1004.2
10/04/2014 20:03	-11.87	-75.30	19.33		10/04/2014 19:10						12/04/2014 2:25	0.96		13/04/2014 7:00
10/04/2014 20:03	-11.78	-75.35	19.40		10/04/2014 19:11						12/04/2014 2:35	0.48		13/04/2014 7:30	1005.3
10/04/2014 20:04	-11.88	-75.46	19.46		10/04/2014 19:11						12/04/2014 2:45	1.44		13/04/2014 8:00	1005.8
10/04/2014 20:04	-11.84	-75.30	19.29		10/04/2014 19:12						12/04/2014 2:55	1.68		13/04/2014 8:30	1006.1
10/04/2014 20:04	-11.89	-75.39	19.30		10/04/2014 19:12						12/04/2014 3:05	1.44		13/04/2014 9:00	1006.2
10/04/2014 20:05	-11.78	-75.42	19.30		10/04/2014 19:13						12/04/2014 3:15	1.44		13/04/2014 9:30	1006.6
10/04/2014 20:05	-11.81	-75.52	19.42		10/04/2014 19:13						12/04/2014 3:25	2.88		13/04/2014 10:00	1006.3
10/04/2014 20:06	-11.87	-75.42	19.31		10/04/2014 19:13						12/04/2014 3:35	2.40		13/04/2014 10:30	1006.3
10/04/2014 20:06	-11.94	-75.46	19.34		10/04/2014 19:14						12/04/2014 3:45	4.81		13/04/2014 11:00	1006.0
10/04/2014 20:07	-11.84	-75.53	19.36		10/04/2014 19:14						12/04/2014 3:55	3.84		13/04/2014 11:30	1005.8
10/04/2014 20:07	-11.80	-75.52	19.28		10/04/2014 19:15						12/04/2014 4:05	0.72		13/04/2014 12:00	1005.3
10/04/2014 20:07	-11.84	-75.60	19.15		10/04/2014 19:15						12/04/2014 4:15	1.20		13/04/2014 12:30	1005.0
10/04/2014 20:08	-11.84	-75.61	19.17		10/04/2014 19:16						12/04/2014 4:25	2.40		13/04/2014 13:00	1004.5
10/04/2014 20:08	-11.86	-75.46	19.26		10/04/2014 19:16						12/04/2014 4:35	0.96		13/04/2014 13:30	1004.1
10/04/2014 20:09	-11.87	-75.69	19.33		10/04/2014 19:17						12/04/2014 4:45	2.16		13/04/2014 14:00	1003.9
10/04/2014 20:09	-11.85	-75.47	19.36		10/04/2014 19:17						12/04/2014 4:55	7.69		13/04/2014 14:30	1003.7
10/04/2014 20:10	-11.86	-75.47	19.27		10/04/2014 19:18						12/04/2014 5:05	7.93		13/04/2014 15:00	1003.6
10/04/2014 20:10	-11.85	-75.48	19.16		10/04/2014 19:18						12/04/2014 5:15	7.21		13/04/2014 15:30	1003.8
10/04/2014 20:10	-11.84	-75.75	19.08		10/04/2014 19:19						12/04/2014 5:25	12.98		13/04/2014 16:00	1004.1
10/04/2014 20:11	-11.81	-75.75	19.04		10/04/2014 19:19						12/04/2014 5:35	0.96		13/04/2014 16:30	1004.3
10/04/2014 20:11	-11.84	-75.75	18.90		10/04/2014 19:20						12/04/2014 5:45	0.00		13/04/2014 17:00	1004.6
10/04/2014 20:12	-11.85	-75.58	18.95		10/04/2014 19:20						12/04/2014 5:55	0.00		13/04/2014 17:30	1005.1
10/04/2014 20:12	-11.79	-75.71	19.16		10/04/2014 19:21						12/04/2014 6:05	0.00		13/04/2014 18:00	1005.3
10/04/2014 20:13	-11.83	-75.38	19.22		10/04/2014 19:21						12/04/2014 6:15	0.00		13/04/2014 18:30	1005.8
10/04/2014 20:13	-11.92	-75.57	19.32		10/04/2014 19:21						12/04/2014 6:25	0.00		13/04/2014 19:00	1006.0
10/04/2014 20:13	-11.86	-75.64	19.44		10/04/2014 19:22						12/04/2014 6:35	0.00		13/04/2014 19:30	1006.5
10/04/2014 20:14	-11.91	-75.49	19.52		10/04/2014 19:22						12/04/2014 6:45	0.00		13/04/2014 20:00	1007.2
10/04/2014 20:14	-11.83	-75.46	19.43		10/04/2014 19:23						12/04/2014 6:55	0.24		13/04/2014 20:30	1007.6
10/04/2014 20:15	-11.89	-75.51	19.40		10/04/2014 19:23						12/04/2014 7:05	0.00		13/04/2014 21:00	1008.1
10/04/2014 20:15	-11.82	-75.30	19.35		10/04/2014 19:24						12/04/2014 7:15	0.24		13/04/2014 21:30	1008.5
10/04/2014 20:16	-11.83	-75.54	19.19		10/04/2014 19:24						12/04/2014 7:25	1.44		13/04/2014 22:00	1008.4
10/04/2014 20:16	-11.89	-75.57	19.12		10/04/2014 19:25						12/04/2014 7:35	0.24		13/04/2014 22:30	1008.8
10/04/2014 20:16	-11.77	-75.81	19.24		10/04/2014 19:25						12/04/2014 7:45	0.00
10/04/2014 20:17	-11.89	-75.82	19.26		10/04/2014 19:26						12/04/2014 7:55	1.20
10/04/2014 20:17	-11.96	-75.82	19.16		10/04/2014 19:26						12/04/2014 8:05	0.48
10/04/2014 20:18	-11.88	-75.79	19.30		10/04/2014 19:27						12/04/2014 8:15	0.96
10/04/2014 20:18	-11.85	-75.81	19.22		10/04/2014 19:27						12/04/2014 8:25	0.48
10/04/2014 20:19	-11.85	-75.69	18.92		10/04/2014 19:28						12/04/2014 8:35	2.16
10/04/2014 20:19	-11.81	-75.66	18.76		10/04/2014 19:28						12/04/2014 8:45	1.44
10/04/2014 20:19	-11.77	-75.73	18.76		10/04/2014 19:29						12/04/2014 8:55	1.20
10/04/2014 20:20	-11.76	-75.64	18.81		10/04/2014 19:29						12/04/2014 9:05	2.16
10/04/2014 20:20	-11.83	-75.60	18.87		10/04/2014 19:30						12/04/2014 9:15	0.96
10/04/2014 20:21	-11.86	-75.55	19.02		10/04/2014 19:30						12/04/2014 9:25	1.44
10/04/2014 20:21	-11.82	-75.42	19.24		10/04/2014 19:30						12/04/2014 9:35	0.96
10/04/2014 20:22	-11.83	-75.47	19.27		10/04/2014 19:31						12/04/2014 9:45	1.44
10/04/2014 20:22	-11.87	-75.39	19.26		10/04/2014 19:31						12/04/2014 9:55	0.96
10/04/2014 20:22	-11.83	-75.49	19.20		10/04/2014 19:32						12/04/2014 10:05	1.92
10/04/2014 20:23	-11.83	-75.35	19.23		10/04/2014 19:32						12/04/2014 10:15	9.13
10/04/2014 20:23	-11.80	-75.50	19.17		10/04/2014 19:33						12/04/2014 10:25	12.74
10/04/2014 20:24	-11.84	-75.45	19.16		10/04/2014 19:33						12/04/2014 10:35	3.12
10/04/2014 20:24	-11.86	-75.66	19.20		10/04/2014 19:34						12/04/2014 10:45	4.33
10/04/2014 20:25	-11.84	-75.65	19.18		10/04/2014 19:34						12/04/2014 10:55	1.68
10/04/2014 20:25	-11.91	-75.79	19.26		10/04/2014 19:35						12/04/2014 11:05	0.00
10/04/2014 20:25	-11.83	-75.83	19.35		10/04/2014 19:35						12/04/2014 11:15	6.25
10/04/2014 20:26	-11.95	-75.87	19.42		10/04/2014 19:36						12/04/2014 11:25	3.84
10/04/2014 20:26	-11.92	-75.68	19.38		10/04/2014 19:36						12/04/2014 11:35	9.37
10/04/2014 20:27	-11.89	-75.71	19.42		10/04/2014 19:37						12/04/2014 11:45	3.60
10/04/2014 20:27	-11.90	-75.92	19.30		10/04/2014 19:37						12/04/2014 11:55	1.44
10/04/2014 20:28	-11.85	-75.83	19.08		10/04/2014 19:38						12/04/2014 12:05	0.00
10/04/2014 20:28	-11.87	-75.85	19.06		10/04/2014 19:38						12/04/2014 12:15	1.20
10/04/2014 20:28	-11.81	-75.91	19.07		10/04/2014 19:39						12/04/2014 12:25	0.48
10/04/2014 20:29	-11.90	-75.90	19.13		10/04/2014 19:39						12/04/2014 12:35	2.40
10/04/2014 20:29	-11.89	-75.82	19.16		10/04/2014 19:39						12/04/2014 12:45	2.64
10/04/2014 20:30	-11.87	-75.67	19.20		10/04/2014 19:40						12/04/2014 12:55	1.44
10/04/2014 20:30	-11.91	-75.96	19.15		10/04/2014 19:40						12/04/2014 13:05	0.96
10/04/2014 20:31	-11.86	-76.06	19.09		10/04/2014 19:41						12/04/2014 13:15	0.48
10/04/2014 20:31	-11.89	-76.05	19.05		10/04/2014 19:41						12/04/2014 13:25	6.97
10/04/2014 20:31	-11.88	-76.04	19.09		10/04/2014 19:42						12/04/2014 13:35	3.84
10/04/2014 20:32	-11.87	-75.85	19.20		10/04/2014 19:42						12/04/2014 13:45	0.48
10/04/2014 20:32	-11.91	-75.83	19.22		10/04/2014 19:43						12/04/2014 13:55	0.24
10/04/2014 20:33	-11.88	-75.66	19.29		10/04/2014 19:43						12/04/2014 14:05	0.96
10/04/2014 20:33	-11.87	-75.81	19.30		10/04/2014 19:44						12/04/2014 14:15	2.16
10/04/2014 20:34	-11.89	-75.74	19.31		10/04/2014 19:44						12/04/2014 14:25	0.24
10/04/2014 20:34	-11.87	-75.85	19.35		10/04/2014 19:45						12/04/2014 14:35	0.24
10/04/2014 20:34	-11.93	-75.94	19.30		10/04/2014 19:45						12/04/2014 14:45	0.96
10/04/2014 20:35	-11.94	-75.93	19.24		10/04/2014 19:46						12/04/2014 14:55	0.72
10/04/2014 20:35	-11.86	-75.99	19.23		10/04/2014 19:46						12/04/2014 15:05	0.00
10/04/2014 20:36	-11.86	-75.86	19.18		10/04/2014 19:47						12/04/2014 15:15	0.48
10/04/2014 20:36	-11.87	-75.82	19.08		10/04/2014 19:47						12/04/2014 15:25	0.48
10/04/2014 20:37	-11.88	-75.82	19.11		10/04/2014 19:48						12/04/2014 15:35	0.48
10/04/2014 20:37	-11.87	-75.86	19.12		10/04/2014 19:48						12/04/2014 15:45	0.72
10/04/2014 20:37	-11.84	-75.66	19.11		10/04/2014 19:48						12/04/2014 15:55	0.48
10/04/2014 20:38	-11.86	-75.74	19.02		10/04/2014 19:49						12/04/2014 16:05	0.72
10/04/2014 20:38	-11.85	-75.75	19.03		10/04/2014 19:49						12/04/2014 16:15	0.24
10/04/2014 20:39	-11.81	-75.70	19.01		10/04/2014 19:50						12/04/2014 16:25	0.24
10/04/2014 20:39	-11.86	-75.72	19.04		10/04/2014 19:50						12/04/2014 16:35	0.24
10/04/2014 20:40	-11.82	-75.60	19.26		10/04/2014 19:51						12/04/2014 16:45	0.48
10/04/2014 20:40	-11.84	-75.47	19.37		10/04/2014 19:51						12/04/2014 16:55	0.48
10/04/2014 20:40	-11.96	-75.58	19.37		10/04/2014 19:52						12/04/2014 17:05	0.72
10/04/2014 20:41	-11.90	-75.79	19.44		10/04/2014 19:52						12/04/2014 17:15	1.20
10/04/2014 20:41	-11.87	-75.86	19.47		10/04/2014 19:53						12/04/2014 17:25	1.20
10/04/2014 20:42	-11.88	-75.72	19.30		10/04/2014 19:53						12/04/2014 17:35	0.48
10/04/2014 20:42	-11.87	-75.53	19.34		10/04/2014 19:54						12/04/2014 17:45	0.24
10/04/2014 20:42	-11.88	-75.74	19.44		10/04/2014 19:54						12/04/2014 17:55	0.24
10/04/2014 20:43	-11.92	-75.76	19.45		10/04/2014 19:55						12/04/2014 18:05	0.24
10/04/2014 20:43	-11.92	-75.81	19.46		10/04/2014 19:55						12/04/2014 18:15	0.48
10/04/2014 20:44	-11.90	-75.81	19.52		10/04/2014 19:56						12/04/2014 18:25	0.24
10/04/2014 20:44	-11.90	-75.70	19.55		10/04/2014 19:56						12/04/2014 18:35	0.48
10/04/2014 20:45	-11.92	-75.81	19.53		10/04/2014 19:57						12/04/2014 18:45	0.00
10/04/2014 20:45	-11.96	-75.92	19.57		10/04/2014 19:57						12/04/2014 18:55	1.44
10/04/2014 20:45	-11.92	-75.90	19.59		10/04/2014 19:57						12/04/2014 19:05	1.44
10/04/2014 20:46	-11.91	-75.72	19.64		10/04/2014 19:58						12/04/2014 19:15	0.96
10/04/2014 20:46	-11.92	-75.76	19.68		10/04/2014 19:58						12/04/2014 19:25	0.72
10/04/2014 20:47	-11.98	-75.97	19.88		10/04/2014 19:59						12/04/2014 19:35	1.68
10/04/2014 20:47	-11.96	-75.80	20.03		10/04/2014 19:59						12/04/2014 19:45	2.16
10/04/2014 20:48	-12.03	-75.76	20.08		10/04/2014 20:00						12/04/2014 19:55	0.72
10/04/2014 20:48	-11.99	-75.61	19.95		10/04/2014 20:00						12/04/2014 20:05	0.72
10/04/2014 20:48	-11.96	-75.84	19.85		10/04/2014 20:01						12/04/2014 20:15	0.72
10/04/2014 20:49	-11.90	-75.95	19.60		10/04/2014 20:01						12/04/2014 20:25	0.48
10/04/2014 20:49	-11.89	-75.78	19.46		10/04/2014 20:02						12/04/2014 20:35	0.24
10/04/2014 20:50	-11.85	-75.57	19.27		10/04/2014 20:02						12/04/2014 20:45	0.48
10/04/2014 20:50	-11.91	-75.60	19.30		10/04/2014 20:03						12/04/2014 20:55	0.48
10/04/2014 20:51	-11.80	-75.56	19.32		10/04/2014 20:03						12/04/2014 21:05	0.24
10/04/2014 20:51	-11.86	-75.50	19.36		10/04/2014 20:04						12/04/2014 21:15	0.24
10/04/2014 20:51	-11.90	-75.75	19.36		10/04/2014 20:04						12/04/2014 21:25	0.48
10/04/2014 20:52	-11.89	-75.66	19.46		10/04/2014 20:05						12/04/2014 21:35	0.48
10/04/2014 20:52	-11.92	-75.71	19.48		10/04/2014 20:05						12/04/2014 21:45	0.48
10/04/2014 20:53	-11.89	-75.74	19.50		10/04/2014 20:05						12/04/2014 21:55	0.24
10/04/2014 20:53	-11.91	-75.74	19.70		10/04/2014 20:06						12/04/2014 22:05	0.24
10/04/2014 20:54	-11.91	-75.72	19.88		10/04/2014 20:06						12/04/2014 22:15	0.24
10/04/2014 20:54	-12.00	-75.57	19.92		10/04/2014 20:07						12/04/2014 22:25	0.24
10/04/2014 20:54	-12.03	-75.74	20.06		10/04/2014 20:07						12/04/2014 22:35	0.00
10/04/2014 20:55	-11.94	-75.93	20.16		10/04/2014 20:08						12/04/2014 22:45	0.24
10/04/2014 20:55	-12.01	-75.89	19.95		10/04/2014 20:08						12/04/2014 22:55	0.48
10/04/2014 20:56	-12.00	-75.98	19.69		10/04/2014 20:09						12/04/2014 23:05	0.48
10/04/2014 20:56	-11.93	-76.05	19.66		10/04/2014 20:09						12/04/2014 23:15	0.72
10/04/2014 20:57	-11.92	-76.12	19.59		10/04/2014 20:10						12/04/2014 23:25	2.40
10/04/2014 20:57	-11.93	-76.01	19.58		10/04/2014 20:10						12/04/2014 23:35	1.68
10/04/2014 20:57	-11.97	-75.96	19.60		10/04/2014 20:11						12/04/2014 23:45	0.48
10/04/2014 20:58	-11.99	-75.97	19.76		10/04/2014 20:11						12/04/2014 23:55	0.00
10/04/2014 20:58	-11.94	-75.97	19.73		10/04/2014 20:12						13/04/2014 0:05	0.24
10/04/2014 20:59	-11.98	-75.83	19.71		10/04/2014 20:12						13/04/2014 0:15	0.24
10/04/2014 20:59	-11.90	-75.87	19.71		10/04/2014 20:13						13/04/2014 0:25	0.24
10/04/2014 21:00	-11.94	-75.86	19.69		10/04/2014 20:13						13/04/2014 0:35	0.48
10/04/2014 21:00	-12.00	-76.01	19.63		10/04/2014 20:14						13/04/2014 0:45	0.00
10/04/2014 21:00	-11.95	-76.13	19.69		10/04/2014 20:14						13/04/2014 0:55	0.00
10/04/2014 21:01	-11.98	-76.06	19.59		10/04/2014 20:14						13/04/2014 1:05	0.00
10/04/2014 21:01	-11.95	-76.00	19.40		10/04/2014 20:15						13/04/2014 1:15	0.00
10/04/2014 21:02	-11.88	-75.89	19.43		10/04/2014 20:15						13/04/2014 1:25	0.00
10/04/2014 21:02	-11.85	-75.77	19.34		10/04/2014 20:16						13/04/2014 1:35	0.00
10/04/2014 21:03	-11.92	-75.83	19.30		10/04/2014 20:16						13/04/2014 1:45	0.00
10/04/2014 21:03	-11.89	-75.80	19.45		10/04/2014 20:17						13/04/2014 1:55	0.00
10/04/2014 21:03	-11.92	-75.98	19.50		10/04/2014 20:17						13/04/2014 2:05	0.00
10/04/2014 21:04	-11.99	-75.97	19.51		10/04/2014 20:18						13/04/2014 2:15	0.24
10/04/2014 21:04	-11.89	-75.87	19.48		10/04/2014 20:18						13/04/2014 2:25	0.00
10/04/2014 21:05	-11.92	-75.74	19.46		10/04/2014 20:19						13/04/2014 2:35	0.00
10/04/2014 21:05	-11.88	-75.82	19.43		10/04/2014 20:19						13/04/2014 2:45	0.00
10/04/2014 21:06	-11.89	-75.81	19.44		10/04/2014 20:20						13/04/2014 2:55	0.00
10/04/2014 21:06	-11.99	-76.10	19.48		10/04/2014 20:20						13/04/2014 3:05	0.00
10/04/2014 21:06	-11.88	-75.76	19.60		10/04/2014 20:21						13/04/2014 3:15	0.00
10/04/2014 21:07	-11.95	-75.79	19.68		10/04/2014 20:21						13/04/2014 3:25	0.00
10/04/2014 21:07	-11.95	-75.81	19.60		10/04/2014 20:22						13/04/2014 3:35	0.00
10/04/2014 21:08	-11.93	-75.74	19.72		10/04/2014 20:22						13/04/2014 3:45	0.00
10/04/2014 21:08	-11.91	-75.90	19.72		10/04/2014 20:22						13/04/2014 3:55	0.00
10/04/2014 21:09	-11.98	-75.92	19.67		10/04/2014 20:23						13/04/2014 4:05	0.00
10/04/2014 21:09	-11.95	-75.72	19.68		10/04/2014 20:23						13/04/2014 4:15	0.00
10/04/2014 21:09	-11.91	-75.78	19.85		10/04/2014 20:24						13/04/2014 4:25	0.00
10/04/2014 21:10	-11.92	-75.65	19.84		10/04/2014 20:24						13/04/2014 4:35	0.00
10/04/2014 21:10	-12.00	-75.79	19.78		10/04/2014 20:25						13/04/2014 4:45	0.00
10/04/2014 21:11	-11.99	-75.99	19.80		10/04/2014 20:25						13/04/2014 4:55	0.00
10/04/2014 21:11	-11.94	-75.98	19.83		10/04/2014 20:26						13/04/2014 5:05	0.00
10/04/2014 21:12	-11.94	-75.88	19.71		10/04/2014 20:26						13/04/2014 5:15	0.00
10/04/2014 21:12	-11.98	-75.90	19.55		10/04/2014 20:27						13/04/2014 5:25	0.00
10/04/2014 21:12	-11.94	-75.90	19.49		10/04/2014 20:27						13/04/2014 5:35	0.00
10/04/2014 21:13	-11.87	-75.86	19.48		10/04/2014 20:28						13/04/2014 5:45	0.00
10/04/2014 21:13	-11.88	-75.80	19.35		10/04/2014 20:28						13/04/2014 5:55	0.00
10/04/2014 21:14	-11.92	-75.77	19.26		10/04/2014 20:29						13/04/2014 6:05	0.00
10/04/2014 21:14	-11.87	-75.67	19.26		10/04/2014 20:29						13/04/2014 6:15	0.00
10/04/2014 21:15	-11.85	-75.69	19.41		10/04/2014 20:30						13/04/2014 6:25	0.00
10/04/2014 21:15	-11.83	-75.51	19.51		10/04/2014 20:30						13/04/2014 6:35	0.00
10/04/2014 21:15	-11.92	-75.38	19.56		10/04/2014 20:31						13/04/2014 6:45	0.00
10/04/2014 21:16	-11.95	-75.44	19.59		10/04/2014 20:31						13/04/2014 6:55	0.00
10/04/2014 21:16	-11.86	-75.39	19.61		10/04/2014 20:31						13/04/2014 7:05	0.00
10/04/2014 21:17	-11.81	-75.14	19.46		10/04/2014 20:32						13/04/2014 7:15	0.00
10/04/2014 21:17	-11.81	-75.28	19.26		10/04/2014 20:32						13/04/2014 7:25	0.00
10/04/2014 21:18	-11.83	-75.41	19.25		10/04/2014 20:33						13/04/2014 7:35	0.00
10/04/2014 21:18	-11.81	-75.33	19.29		10/04/2014 20:33						13/04/2014 7:45	0.00
10/04/2014 21:18	-11.84	-75.32	19.39		10/04/2014 20:34						13/04/2014 7:55	0.00
10/04/2014 21:19	-11.84	-75.20	19.38		10/04/2014 20:34						13/04/2014 8:05	0.00
10/04/2014 21:19	-11.87	-75.27	19.35		10/04/2014 20:35						13/04/2014 8:15	0.00
10/04/2014 21:20	-11.78	-75.12	19.22		10/04/2014 20:35						13/04/2014 8:25	0.00
10/04/2014 21:20	-11.75	-75.00	19.13		10/04/2014 20:36						13/04/2014 8:35	0.00
10/04/2014 21:21	-11.71	-74.95	19.05		10/04/2014 20:36						13/04/2014 8:45	0.00
10/04/2014 21:21	-11.76	-75.03	19.06		10/04/2014 20:37						13/04/2014 8:55	0.00
10/04/2014 21:21	-11.79	-75.03	19.15		10/04/2014 20:37						13/04/2014 9:05	0.00
10/04/2014 21:22	-11.78	-75.08	19.22		10/04/2014 20:38						13/04/2014 9:15	0.00
10/04/2014 21:22	-11.80	-74.97	19.22		10/04/2014 20:38						13/04/2014 9:25	0.00
10/04/2014 21:23	-11.74	-74.85	19.39		10/04/2014 20:39						13/04/2014 9:35	0.48
10/04/2014 21:23	-11.76	-74.95	19.54		10/04/2014 20:39						13/04/2014 9:45	0.00
10/04/2014 21:23	-11.91	-75.11	19.59		10/04/2014 20:39						13/04/2014 9:55	0.00
10/04/2014 21:24	-11.86	-75.01	19.71		10/04/2014 20:40						13/04/2014 10:05	0.00
10/04/2014 21:24	-11.83	-74.94	19.79		10/04/2014 20:40						13/04/2014 10:15	0.00
10/04/2014 21:25	-11.83	-74.92	19.64		10/04/2014 20:41						13/04/2014 10:25	0.00
10/04/2014 21:25	-11.82	-75.07	19.41		10/04/2014 20:41						13/04/2014 10:35	0.00
10/04/2014 21:26	-11.80	-75.02	19.28		10/04/2014 20:42						13/04/2014 10:45	0.00
10/04/2014 21:26	-11.75	-75.18	19.19		10/04/2014 20:42						13/04/2014 10:55	0.00
10/04/2014 21:26	-11.78	-75.17	19.20		10/04/2014 20:43						13/04/2014 11:05	0.00
10/04/2014 21:27	-11.81	-75.24	19.16		10/04/2014 20:43						13/04/2014 11:15	0.00
10/04/2014 21:27	-11.83	-75.05	19.22		10/04/2014 20:44						13/04/2014 11:25	0.00
10/04/2014 21:28	-11.77	-75.03	19.29		10/04/2014 20:44						13/04/2014 11:35	0.00
10/04/2014 21:28	-11.76	-74.99	19.26		10/04/2014 20:45						13/04/2014 11:45	0.00
10/04/2014 21:29	-11.80	-75.00	19.16		10/04/2014 20:45						13/04/2014 11:55	0.00
10/04/2014 21:29	-11.76	-74.98	19.26		10/04/2014 20:46						13/04/2014 12:05	0.00
10/04/2014 21:29	-11.75	-74.97	19.46		10/04/2014 20:46						13/04/2014 12:15	0.00
10/04/2014 21:30	-11.81	-74.84	19.50		10/04/2014 20:47						13/04/2014 12:25	0.00
10/04/2014 21:30	-11.86	-74.77	19.56		10/04/2014 20:47						13/04/2014 12:35	0.00
10/04/2014 21:31	-11.81	-74.87	19.69		10/04/2014 20:47						13/04/2014 12:45	0.00
10/04/2014 21:31	-11.78	-74.79	19.62		10/04/2014 20:48						13/04/2014 12:55	0.00
10/04/2014 21:32	-11.79	-74.66	19.54		10/04/2014 20:48						13/04/2014 13:05	0.00
10/04/2014 21:32	-11.76	-74.80	19.36		10/04/2014 20:49						13/04/2014 13:15	0.00
10/04/2014 21:32	-11.79	-74.65	19.23		10/04/2014 20:49						13/04/2014 13:25	0.00
10/04/2014 21:33	-11.67	-74.66	19.14		10/04/2014 20:50						13/04/2014 13:35	0.00
10/04/2014 21:33	-11.68	-74.65	19.10		10/04/2014 20:50						13/04/2014 13:45	0.00
10/04/2014 21:34	-11.74	-74.72	19.02		10/04/2014 20:51						13/04/2014 13:55	0.00
10/04/2014 21:34	-11.74	-74.79	19.26		10/04/2014 20:51						13/04/2014 14:05	0.00
10/04/2014 21:35	-11.74	-74.73	19.45		10/04/2014 20:52						13/04/2014 14:15	0.00
10/04/2014 21:35	-11.81	-74.57	19.50		10/04/2014 20:52						13/04/2014 14:25	0.00
10/04/2014 21:35	-11.80	-74.64	19.57		10/04/2014 20:53						13/04/2014 14:35	0.00
10/04/2014 21:36	-11.77	-74.66	19.57		10/04/2014 20:53						13/04/2014 14:45	0.00
10/04/2014 21:36	-11.75	-74.56	19.41		10/04/2014 20:54						13/04/2014 14:55	0.00
10/04/2014 21:37	-11.71	-74.50	19.26		10/04/2014 20:54						13/04/2014 15:05	0.00
10/04/2014 21:37	-11.68	-74.34	19.26		10/04/2014 20:55						13/04/2014 15:15	0.00
10/04/2014 21:38	-11.66	-74.27	19.07		10/04/2014 20:55						13/04/2014 15:25	0.00
10/04/2014 21:38	-11.72	-74.25	19.08		10/04/2014 20:55						13/04/2014 15:35	0.00
10/04/2014 21:38	-11.60	-74.34	19.18		10/04/2014 20:56						13/04/2014 15:45	0.00
10/04/2014 21:39	-11.70	-74.29	19.32		10/04/2014 20:56						13/04/2014 15:55	0.00
10/04/2014 21:39	-11.74	-74.30	19.25		10/04/2014 20:57						13/04/2014 16:05	0.00
10/04/2014 21:40	-11.76	-74.41	19.49		10/04/2014 20:57						13/04/2014 16:15	0.00
10/04/2014 21:40	-11.71	-74.51	19.53		10/04/2014 20:58						13/04/2014 16:25	0.00
10/04/2014 21:41	-11.77	-74.47	19.58		10/04/2014 20:58						13/04/2014 16:35	0.00
10/04/2014 21:41	-11.75	-74.50	19.55		10/04/2014 20:59						13/04/2014 16:45	0.00
10/04/2014 21:41	-11.80	-74.55	19.59		10/04/2014 20:59						13/04/2014 16:55	0.00
10/04/2014 21:42	-11.75	-74.46	19.59		10/04/2014 21:00						13/04/2014 17:05	0.00
10/04/2014 21:42	-11.72	-74.36	19.62		10/04/2014 21:00						13/04/2014 17:15	0.00
10/04/2014 21:43	-11.77	-74.46	19.64		10/04/2014 21:01						13/04/2014 17:25	0.00
10/04/2014 21:43	-11.77	-74.52	19.61		10/04/2014 21:01						13/04/2014 17:35	0.00
10/04/2014 21:44	-11.81	-74.58	19.67		10/04/2014 21:02						13/04/2014 17:45	0.00
10/04/2014 21:44	-11.75	-74.60	19.59		10/04/2014 21:02						13/04/2014 17:55	0.00
10/04/2014 21:44	-11.76	-74.38	19.61		10/04/2014 21:02						13/04/2014 18:05	0.00
10/04/2014 21:45	-11.73	-74.53	19.61		10/04/2014 21:03						13/04/2014 18:15	0.00
10/04/2014 21:45	-11.78	-74.52	19.71		10/04/2014 21:03						13/04/2014 18:25	0.00
10/04/2014 21:46	-11.80	-74.48	19.65		10/04/2014 21:04						13/04/2014 18:35	0.00
10/04/2014 21:46	-11.79	-74.43	19.60		10/04/2014 21:04						13/04/2014 18:45	0.00
10/04/2014 21:47	-11.71	-74.31	19.65		10/04/2014 21:05						13/04/2014 18:55	0.00
10/04/2014 21:47	-11.66	-74.26	19.40		10/04/2014 21:05						13/04/2014 19:05	0.00
10/04/2014 21:47	-11.76	-74.11	19.28		10/04/2014 21:06						13/04/2014 19:15	0.00
10/04/2014 21:48	-11.61	-74.19	19.26		10/04/2014 21:06						13/04/2014 19:25	0.00
10/04/2014 21:48	-11.71	-74.37	19.34		10/04/2014 21:07						13/04/2014 19:35	0.00
10/04/2014 21:49	-11.71	-74.39	19.30		10/04/2014 21:07						13/04/2014 19:45	0.00
10/04/2014 21:49	-11.75	-74.58	19.36		10/04/2014 21:08						13/04/2014 19:55	0.00
10/04/2014 21:50	-11.76	-74.34	19.48		10/04/2014 21:08						13/04/2014 20:05	0.00
10/04/2014 21:50	-11.67	-74.38	19.58		10/04/2014 21:09						13/04/2014 20:15	0.00
10/04/2014 21:50	-11.79	-74.41	19.60		10/04/2014 21:09						13/04/2014 20:25	0.00
10/04/2014 21:51	-11.79	-74.52	19.54		10/04/2014 21:10						13/04/2014 20:35	0.00
10/04/2014 21:51	-11.75	-74.53	19.79		10/04/2014 21:10						13/04/2014 20:45	0.00
10/04/2014 21:52	-11.76	-74.63	19.67		10/04/2014 21:11						13/04/2014 20:55	0.00
10/04/2014 21:52	-11.84	-74.44	19.46		10/04/2014 21:11						13/04/2014 21:05	0.00
10/04/2014 21:53	-11.73	-74.53	19.42		10/04/2014 21:11						13/04/2014 21:15	0.00
10/04/2014 21:53	-11.66	-74.48	19.33		10/04/2014 21:12						13/04/2014 21:25	0.00
10/04/2014 21:53	-11.73	-74.52	19.09		10/04/2014 21:12						13/04/2014 21:35	0.00
10/04/2014 21:54	-11.70	-74.60	19.17		10/04/2014 21:13						13/04/2014 21:45	0.00
10/04/2014 21:54	-11.73	-74.77	19.29		10/04/2014 21:13						13/04/2014 21:55	0.00
10/04/2014 21:55	-11.78	-74.58	19.38		10/04/2014 21:14						13/04/2014 22:05	0.00
10/04/2014 21:55	-11.75	-74.59	19.52		10/04/2014 21:14						13/04/2014 22:15	0.00
10/04/2014 21:56	-11.78	-74.44	19.54		10/04/2014 21:15						13/04/2014 22:25	0.00
10/04/2014 21:56	-11.79	-74.68	19.56		10/04/2014 21:15						13/04/2014 22:35	0.00
10/04/2014 21:56	-11.77	-74.94	19.57		10/04/2014 21:16						13/04/2014 22:45	0.00
10/04/2014 21:57	-11.84	-74.94	19.57		10/04/2014 21:16						13/04/2014 22:55	0.00
10/04/2014 21:57	-11.78	-74.85	19.70		10/04/2014 21:17						13/04/2014 23:05	0.00
10/04/2014 21:58	-11.82	-74.77	19.85		10/04/2014 21:17						13/04/2014 23:15	0.00
10/04/2014 21:58	-11.89	-74.80	19.87		10/04/2014 21:18						13/04/2014 23:25	0.00
10/04/2014 21:59	-11.85	-74.86	19.96		10/04/2014 21:18						13/04/2014 23:35	0.00
10/04/2014 21:59	-11.83	-74.70	19.86		10/04/2014 21:19						13/04/2014 23:45	0.00
10/04/2014 21:59	-11.83	-74.82	19.66		10/04/2014 21:19						13/04/2014 23:55	0.00
10/04/2014 22:00	-11.77	-74.86	19.63		10/04/2014 21:19						14/04/2014 0:05	0.00
10/04/2014 22:00	-11.78	-74.90	19.53		10/04/2014 21:20						14/04/2014 0:15	0.00
10/04/2014 22:01	-11.83	-74.84	19.41		10/04/2014 21:20						14/04/2014 0:25	0.00
10/04/2014 22:01	-11.78	-74.78	19.55		10/04/2014 21:21						14/04/2014 0:35	0.00
10/04/2014 22:02	-11.76	-74.87	19.72		10/04/2014 21:21						14/04/2014 0:45	0.00
10/04/2014 22:02	-11.84	-74.74	19.72		10/04/2014 21:22						14/04/2014 0:55	0.00
10/04/2014 22:02	-11.90	-75.01	19.82		10/04/2014 21:22						14/04/2014 1:05	0.00
10/04/2014 22:03	-11.85	-75.05	19.93		10/04/2014 21:23						14/04/2014 1:15	0.00
10/04/2014 22:03	-11.87	-75.07	19.84		10/04/2014 21:23						14/04/2014 1:25	0.00
10/04/2014 22:04	-11.84	-74.92	19.74		10/04/2014 21:24						14/04/2014 1:35	0.00
10/04/2014 22:04	-11.79	-74.79	19.63		10/04/2014 21:24						14/04/2014 1:45	0.00
10/04/2014 22:05	-11.82	-74.82	19.45		10/04/2014 21:25						14/04/2014 1:55	0.00
10/04/2014 22:05	-11.77	-74.95	19.31		10/04/2014 21:25						14/04/2014 2:05	0.00
10/04/2014 22:05	-11.74	-74.85	19.31		10/04/2014 21:26						14/04/2014 2:15	0.00
10/04/2014 22:06	-11.74	-74.88	19.44		10/04/2014 21:26						14/04/2014 2:25	0.00
10/04/2014 22:06	-11.82	-75.01	19.53		10/04/2014 21:27						14/04/2014 2:35	0.00
10/04/2014 22:07	-11.88	-74.68	19.71		10/04/2014 21:27						14/04/2014 2:45	0.00
10/04/2014 22:07	-11.82	-74.90	19.79		10/04/2014 21:27						14/04/2014 2:55	0.00
10/04/2014 22:07	-11.80	-74.48	19.90		10/04/2014 21:28						14/04/2014 3:05	0.00
10/04/2014 22:08	-11.77	-74.71	19.88		10/04/2014 21:28						14/04/2014 3:15	0.00
10/04/2014 22:08	-11.85	-74.69	19.76		10/04/2014 21:29						14/04/2014 3:25	0.00
10/04/2014 22:09	-11.88	-74.78	19.61		10/04/2014 21:29						14/04/2014 3:35	0.00
10/04/2014 22:09	-11.72	-74.73	19.51		10/04/2014 21:30						14/04/2014 3:45	0.00
10/04/2014 22:10	-11.73	-74.66	19.29		10/04/2014 21:30						14/04/2014 3:55	0.00
10/04/2014 22:10	-11.70	-74.70	19.00		10/04/2014 21:31						14/04/2014 4:05	0.00
10/04/2014 22:10	-11.70	-74.61	19.02		10/04/2014 21:31						14/04/2014 4:15	0.00
10/04/2014 22:11	-11.66	-74.46	19.12		10/04/2014 21:32						14/04/2014 4:25	0.00
10/04/2014 22:11	-11.68	-74.28	19.29		10/04/2014 21:32						14/04/2014 4:35	0.00
10/04/2014 22:12	-11.76	-74.41	19.36		10/04/2014 21:33						14/04/2014 4:45	0.00
10/04/2014 22:12	-11.76	-74.26	19.52		10/04/2014 21:33						14/04/2014 4:55	0.00
10/04/2014 22:13	-11.73	-74.49	19.69		10/04/2014 21:34						14/04/2014 5:05	0.00
10/04/2014 22:13	-11.76	-74.47	19.91		10/04/2014 21:34						14/04/2014 5:15	0.00
10/04/2014 22:13	-11.82	-74.55	20.02		10/04/2014 21:35						14/04/2014 5:25	0.00
10/04/2014 22:14	-11.91	-74.50	20.13		10/04/2014 21:35						14/04/2014 5:35	0.00
10/04/2014 22:14	-11.85	-74.50	20.21		10/04/2014 21:36						14/04/2014 5:45	0.00
10/04/2014 22:15	-11.81	-74.56	20.25		10/04/2014 21:36						14/04/2014 5:55	0.00
10/04/2014 22:15	-11.83	-74.62	20.13		10/04/2014 21:36						14/04/2014 6:05	0.00
10/04/2014 22:16	-11.85	-74.59	19.96		10/04/2014 21:37						14/04/2014 6:15	0.00
10/04/2014 22:16	-11.86	-74.68	19.86		10/04/2014 21:37						14/04/2014 6:25	0.00
10/04/2014 22:16	-11.77	-74.74	19.81		10/04/2014 21:38						14/04/2014 6:35	0.00
10/04/2014 22:17	-11.79	-74.92	19.62		10/04/2014 21:38						14/04/2014 6:45	0.00
10/04/2014 22:17	-11.83	-74.86	19.52		10/04/2014 21:39						14/04/2014 6:55	0.00
10/04/2014 22:18	-11.77	-74.87	19.56		10/04/2014 21:39						14/04/2014 7:05	0.00
10/04/2014 22:18	-11.82	-74.89	19.66		10/04/2014 21:40						14/04/2014 7:15	0.00
10/04/2014 22:19	-11.83	-75.01	19.61		10/04/2014 21:40						14/04/2014 7:25	0.00
10/04/2014 22:19	-11.86	-74.97	19.67		10/04/2014 21:41						14/04/2014 7:35	0.00
10/04/2014 22:19	-11.84	-75.16	19.73		10/04/2014 21:41						14/04/2014 7:45	0.00
10/04/2014 22:20	-11.83	-75.08	19.66		10/04/2014 21:42						14/04/2014 7:55	0.00
10/04/2014 22:20	-11.89	-75.06	19.59		10/04/2014 21:42						14/04/2014 8:05	0.00
10/04/2014 22:21	-11.78	-74.98	19.63		10/04/2014 21:43						14/04/2014 8:15	0.00
10/04/2014 22:21	-11.84	-75.12	19.79		10/04/2014 21:43						14/04/2014 8:25	0.00
10/04/2014 22:22	-11.85	-75.10	19.77		10/04/2014 21:44						14/04/2014 8:35	0.00
10/04/2014 22:22	-11.94	-75.19	19.86		10/04/2014 21:44						14/04/2014 8:45	0.00
10/04/2014 22:22	-11.91	-75.28	19.99		10/04/2014 21:44						14/04/2014 8:55	0.00
10/04/2014 22:23	-11.85	-75.09	20.06		10/04/2014 21:45						14/04/2014 9:05	0.00
10/04/2014 22:23	-11.93	-75.19	19.98		10/04/2014 21:45						14/04/2014 9:15	0.00
10/04/2014 22:24	-11.93	-75.39	20.07		10/04/2014 21:46						14/04/2014 9:25	0.00
10/04/2014 22:24	-11.91	-75.33	20.15		10/04/2014 21:46						14/04/2014 9:35	0.00
10/04/2014 22:25	-11.96	-75.31	20.18		10/04/2014 21:47						14/04/2014 9:45	0.00
10/04/2014 22:25	-11.96	-75.56	20.32		10/04/2014 21:47						14/04/2014 9:55	0.00
10/04/2014 22:25	-11.97	-75.40	20.31		10/04/2014 21:48						14/04/2014 10:05	0.00
10/04/2014 22:26	-11.99	-75.21	20.28		10/04/2014 21:48						14/04/2014 10:15	0.00
10/04/2014 22:26	-11.92	-75.42	20.22		10/04/2014 21:49						14/04/2014 10:25	0.00
10/04/2014 22:27	-11.95	-75.34	20.01		10/04/2014 21:49						14/04/2014 10:35	0.00
10/04/2014 22:27	-11.93	-75.58	19.85		10/04/2014 21:50						14/04/2014 10:45	0.00
10/04/2014 22:28	-11.84	-75.41	19.75		10/04/2014 21:50						14/04/2014 10:55	0.00
10/04/2014 22:28	-11.89	-75.18	19.77		10/04/2014 21:51						14/04/2014 11:05	0.00
10/04/2014 22:28	-11.82	-75.13	19.68		10/04/2014 21:51						14/04/2014 11:15	0.00
10/04/2014 22:29	-11.95	-75.27	19.76		10/04/2014 21:51						14/04/2014 11:25	0.00
10/04/2014 22:29	-11.88	-75.58	19.77		10/04/2014 21:52						14/04/2014 11:35	0.00
10/04/2014 22:30	-11.92	-75.68	19.81		10/04/2014 21:52						14/04/2014 11:45	0.00
10/04/2014 22:30	-11.98	-75.82	19.72		10/04/2014 21:53						14/04/2014 11:55	0.00
10/04/2014 22:31	-11.96	-76.07	19.79		10/04/2014 21:53						14/04/2014 12:05	0.00
10/04/2014 22:31	-11.99	-76.04	19.95		10/04/2014 21:54						14/04/2014 12:15	0.00
10/04/2014 22:31	-11.98	-76.13	20.02		10/04/2014 21:54						14/04/2014 12:25	0.00
10/04/2014 22:32	-12.08	-76.17	20.08		10/04/2014 21:55						14/04/2014 12:35	0.00
10/04/2014 22:32	-12.06	-76.11	20.03		10/04/2014 21:55						14/04/2014 12:45	0.00
10/04/2014 22:33	-12.02	-76.22	20.20		10/04/2014 21:56						14/04/2014 12:55	0.00
10/04/2014 22:33	-11.98	-76.21	20.03		10/04/2014 21:56						14/04/2014 13:05	0.00
10/04/2014 22:34	-12.10	-76.20	19.88		10/04/2014 21:57						14/04/2014 13:15	0.00
10/04/2014 22:34	-11.98	-76.27	19.92		10/04/2014 21:57						14/04/2014 13:25	0.00
10/04/2014 22:34	-11.99	-76.25	19.88		10/04/2014 21:58						14/04/2014 13:35	0.00
10/04/2014 22:35	-12.05	-76.22	19.73		10/04/2014 21:58						14/04/2014 13:45	0.00
10/04/2014 22:35	-11.94	-76.13	19.60		10/04/2014 21:59						14/04/2014 13:55	0.00
10/04/2014 22:36	-11.99	-76.09	19.59		10/04/2014 21:59						14/04/2014 14:05	0.00
10/04/2014 22:36	-11.88	-76.04	19.50		10/04/2014 21:59						14/04/2014 14:15	0.00
10/04/2014 22:37	-11.95	-75.98	19.60		10/04/2014 22:00						14/04/2014 14:25	0.00
10/04/2014 22:37	-11.96	-76.00	19.59		10/04/2014 22:00						14/04/2014 14:35	0.00
10/04/2014 22:37	-12.00	-76.13	19.80		10/04/2014 22:01						14/04/2014 14:45	0.00
10/04/2014 22:38	-12.01	-76.25	19.78		10/04/2014 22:01						14/04/2014 14:55	0.00
10/04/2014 22:38	-12.03	-76.19	19.67		10/04/2014 22:02						14/04/2014 15:05	0.00
10/04/2014 22:39	-11.98	-76.34	19.57		10/04/2014 22:02						14/04/2014 15:15	0.00
10/04/2014 22:39	-11.93	-76.27	19.61		10/04/2014 22:03						14/04/2014 15:25	0.00
10/04/2014 22:40	-11.98	-76.40	19.59		10/04/2014 22:03						14/04/2014 15:35	0.00
10/04/2014 22:40	-12.04	-76.30	19.60		10/04/2014 22:04						14/04/2014 15:45	0.00
10/04/2014 22:40	-12.02	-76.24	19.57		10/04/2014 22:04						14/04/2014 15:55	0.00
10/04/2014 22:41	-11.97	-76.27	19.59		10/04/2014 22:05						14/04/2014 16:05	0.00
10/04/2014 22:41	-11.93	-76.37	19.53		10/04/2014 22:05						14/04/2014 16:15	0.00
10/04/2014 22:42	-11.98	-76.42	19.49		10/04/2014 22:06						14/04/2014 16:25	0.00
10/04/2014 22:42	-12.03	-76.49	19.56		10/04/2014 22:06						14/04/2014 16:35	0.00
10/04/2014 22:43	-12.03	-76.49	19.72		10/04/2014 22:07						14/04/2014 16:45	0.00
10/04/2014 22:43	-12.04	-76.47	19.87		10/04/2014 22:07						14/04/2014 16:55	0.00
10/04/2014 22:43	-12.03	-76.41	19.89		10/04/2014 22:08						14/04/2014 17:05	0.00
10/04/2014 22:44	-12.08	-76.43	19.85		10/04/2014 22:08						14/04/2014 17:15	0.00
10/04/2014 22:44	-12.04	-76.48	19.74		10/04/2014 22:08						14/04/2014 17:25	0.00
10/04/2014 22:45	-12.01	-76.48	19.85		10/04/2014 22:09						14/04/2014 17:35	0.00
10/04/2014 22:45	-11.97	-76.50	19.75		10/04/2014 22:09						14/04/2014 17:45	0.00
10/04/2014 22:46	-12.09	-76.39	19.65		10/04/2014 22:10						14/04/2014 17:55	0.00
10/04/2014 22:46	-12.02	-76.44	19.72		10/04/2014 22:10						14/04/2014 18:05	0.00
10/04/2014 22:46	-11.98	-76.48	19.69		10/04/2014 22:11						14/04/2014 18:15	0.00
10/04/2014 22:47	-12.02	-76.22	19.34		10/04/2014 22:11						14/04/2014 18:25	0.00
10/04/2014 22:47	-11.95	-76.49	19.24		10/04/2014 22:12						14/04/2014 18:35	0.00
10/04/2014 22:48	-11.87	-76.41	19.35		10/04/2014 22:12						14/04/2014 18:45	0.00
10/04/2014 22:48	-11.97	-76.55	19.17		10/04/2014 22:13						14/04/2014 18:55	0.00
10/04/2014 22:49	-12.02	-76.33	19.03		10/04/2014 22:13						14/04/2014 19:05	0.00
10/04/2014 22:49	-11.89	-76.13	19.08		10/04/2014 22:14						14/04/2014 19:15	0.00
10/04/2014 22:49	-11.82	-76.09	19.08		10/04/2014 22:14						14/04/2014 19:25	0.00
10/04/2014 22:50	-11.88	-76.16	18.85		10/04/2014 22:15						14/04/2014 19:35	0.00
10/04/2014 22:50	-11.93	-76.21	18.93		10/04/2014 22:15						14/04/2014 19:45	0.00
10/04/2014 22:51	-11.86	-76.12	19.00		10/04/2014 22:16						14/04/2014 19:55	0.00
10/04/2014 22:51	-11.93	-76.09	19.02		10/04/2014 22:16						14/04/2014 20:05	0.00
10/04/2014 22:52	-11.89	-76.30	19.04		10/04/2014 22:17						14/04/2014 20:15	0.00
10/04/2014 22:52	-11.86	-75.94	19.10		10/04/2014 22:17						14/04/2014 20:25	0.00
10/04/2014 22:52	-11.94	-76.19	19.11		10/04/2014 22:17						14/04/2014 20:35	0.00
10/04/2014 22:53	-11.88	-76.05	18.99		10/04/2014 22:18						14/04/2014 20:45	0.00
10/04/2014 22:53	-11.92	-75.97	18.91		10/04/2014 22:18						14/04/2014 20:55	0.00
10/04/2014 22:54	-11.80	-76.18	18.85		10/04/2014 22:19						14/04/2014 21:05	0.00
10/04/2014 22:54	-11.83	-76.13	19.03		10/04/2014 22:19						14/04/2014 21:15	0.00
10/04/2014 22:55	-11.89	-76.07	18.95		10/04/2014 22:20						14/04/2014 21:25	0.00
10/04/2014 22:55	-11.99	-76.00	19.07		10/04/2014 22:20						14/04/2014 21:35	0.00
10/04/2014 22:55	-11.88	-76.01	19.29		10/04/2014 22:21						14/04/2014 21:45	0.00
10/04/2014 22:56	-11.84	-75.85	19.37		10/04/2014 22:21						14/04/2014 21:55	0.00
10/04/2014 22:56	-11.92	-75.71	19.17		10/04/2014 22:22						14/04/2014 22:05	0.00
10/04/2014 22:57	-11.89	-75.68	19.06		10/04/2014 22:22						14/04/2014 22:15	0.00
10/04/2014 22:57	-11.84	-75.76	18.96		10/04/2014 22:23						14/04/2014 22:25	0.00
10/04/2014 22:58	-11.75	-75.57	18.66		10/04/2014 22:23						14/04/2014 22:35	0.00
10/04/2014 22:58	-11.74	-75.58	18.53		10/04/2014 22:24						14/04/2014 22:45	0.00
10/04/2014 22:58	-11.73	-75.70	18.50		10/04/2014 22:24
10/04/2014 22:59	-11.79	-75.54	18.67		10/04/2014 22:25
10/04/2014 22:59	-11.81	-75.64	18.91		10/04/2014 22:25
10/04/2014 23:00	-11.86	-75.60	19.10		10/04/2014 22:26
10/04/2014 23:00	-11.88	-75.47	19.06		10/04/2014 22:26
10/04/2014 23:00	-11.82	-75.49	19.12		10/04/2014 22:26
10/04/2014 23:01	-11.77	-75.60	18.91		10/04/2014 22:27
10/04/2014 23:01	-11.84	-75.61	18.63		10/04/2014 22:27
10/04/2014 23:02	-11.71	-75.47	18.59		10/04/2014 22:28
10/04/2014 23:02	-11.67	-75.24	18.69		10/04/2014 22:28
10/04/2014 23:03	-11.77	-75.26	18.62		10/04/2014 22:29
10/04/2014 23:03	-11.77	-75.13	18.68		10/04/2014 22:29
10/04/2014 23:03	-11.73	-75.03	18.73		10/04/2014 22:30
10/04/2014 23:04	-11.68	-74.86	18.59		10/04/2014 22:30
10/04/2014 23:04	-11.69	-75.09	18.48		10/04/2014 22:31
10/04/2014 23:05	-11.68	-75.25	18.44		10/04/2014 22:31
10/04/2014 23:05	-11.69	-75.05	18.59		10/04/2014 22:32
10/04/2014 23:06	-11.72	-75.14	18.81		10/04/2014 22:32
10/04/2014 23:06	-11.80	-75.08	18.89		10/04/2014 22:33
10/04/2014 23:06	-11.85	-75.26	18.89		10/04/2014 22:33
10/04/2014 23:07	-11.72	-75.22	18.97		10/04/2014 22:34
10/04/2014 23:07	-11.72	-75.31	18.84		10/04/2014 22:34
10/04/2014 23:08	-11.81	-75.51	18.62		10/04/2014 22:35
10/04/2014 23:08	-11.74	-75.31	18.75		10/04/2014 22:35
10/04/2014 23:09	-11.72	-75.34	18.83		10/04/2014 22:35
10/04/2014 23:09	-11.82	-75.34	18.75		10/04/2014 22:36
10/04/2014 23:09	-11.79	-75.44	18.83		10/04/2014 22:36
10/04/2014 23:10	-11.75	-75.36	18.93		10/04/2014 22:37
10/04/2014 23:10	-11.77	-75.10	18.81		10/04/2014 22:37
10/04/2014 23:11	-11.78	-75.33	18.76		10/04/2014 22:38
10/04/2014 23:11	-11.77	-75.47	18.82		10/04/2014 22:38
10/04/2014 23:12	-11.75	-75.44	18.84		10/04/2014 22:39
10/04/2014 23:12	-11.78	-75.29	18.91		10/04/2014 22:39
10/04/2014 23:12	-11.80	-75.26	18.89		10/04/2014 22:40
10/04/2014 23:13	-11.82	-75.29	18.97		10/04/2014 22:40
10/04/2014 23:13	-11.74	-75.36	18.96		10/04/2014 22:41
10/04/2014 23:14	-11.82	-75.58	18.81		10/04/2014 22:41
10/04/2014 23:14	-11.82	-75.59	18.79		10/04/2014 22:42
10/04/2014 23:15	-11.76	-75.70	18.94		10/04/2014 22:42
10/04/2014 23:15	-11.82	-75.43	18.96		10/04/2014 22:43
10/04/2014 23:15	-11.84	-75.42	18.87		10/04/2014 22:43
10/04/2014 23:16	-11.80	-75.28	19.06		10/04/2014 22:44
10/04/2014 23:16	-11.74	-75.47	19.20		10/04/2014 22:44
10/04/2014 23:17	-11.83	-75.30	19.05		10/04/2014 22:44
10/04/2014 23:17	-11.88	-75.21	19.04		10/04/2014 22:45
10/04/2014 23:18	-11.72	-75.20	19.10		10/04/2014 22:45
10/04/2014 23:18	-11.79	-75.28	18.98		10/04/2014 22:46
10/04/2014 23:18	-11.76	-75.28	18.92		10/04/2014 22:46
10/04/2014 23:19	-11.77	-75.42	19.09		10/04/2014 22:47
10/04/2014 23:19	-11.86	-75.32	19.06		10/04/2014 22:47
10/04/2014 23:20	-11.84	-75.29	19.16		10/04/2014 22:48
10/04/2014 23:20	-11.77	-75.28	19.18		10/04/2014 22:48
10/04/2014 23:21	-11.83	-75.31	19.09		10/04/2014 22:49
10/04/2014 23:21	-11.76	-75.26	19.16		10/04/2014 22:49
10/04/2014 23:21	-11.81	-75.34	19.27		10/04/2014 22:50
10/04/2014 23:22	-11.86	-75.13	19.27		10/04/2014 22:50
10/04/2014 23:22	-11.80	-74.99	19.32		10/04/2014 22:51
10/04/2014 23:23	-11.76	-74.83	19.34		10/04/2014 22:51
10/04/2014 23:23	-11.73	-74.84	19.23		10/04/2014 22:52
10/04/2014 23:24	-11.75	-74.76	19.09		10/04/2014 22:52
10/04/2014 23:24	-11.74	-74.73	19.01		10/04/2014 22:52
10/04/2014 23:24	-11.66	-74.51	19.09		10/04/2014 22:53
10/04/2014 23:25	-11.67	-74.45	18.93		10/04/2014 22:53
10/04/2014 23:25	-11.74	-74.53	18.84		10/04/2014 22:54
10/04/2014 23:26	-11.62	-74.58	18.78		10/04/2014 22:54
10/04/2014 23:26	-11.67	-74.62	18.63		10/04/2014 22:55
10/04/2014 23:27	-11.62	-74.53	18.51		10/04/2014 22:55
10/04/2014 23:27	-11.59	-74.57	18.55		10/04/2014 22:56
10/04/2014 23:27	-11.66	-74.46	18.49		10/04/2014 22:56
10/04/2014 23:28	-11.64	-74.48	18.57		10/04/2014 22:57
10/04/2014 23:28	-11.59	-74.27	18.72		10/04/2014 22:57
10/04/2014 23:29	-11.66	-74.38	18.61		10/04/2014 22:58
10/04/2014 23:29	-11.64	-74.32	18.56		10/04/2014 22:58
10/04/2014 23:30	-11.58	-74.40	18.72		10/04/2014 22:59
10/04/2014 23:30	-11.63	-74.60	18.62		10/04/2014 22:59
10/04/2014 23:30	-11.71	-74.42	18.70		10/04/2014 23:00
10/04/2014 23:31	-11.60	-74.48	18.89		10/04/2014 23:00
10/04/2014 23:31	-11.71	-74.38	19.04		10/04/2014 23:00
10/04/2014 23:32	-11.68	-74.31	18.97		10/04/2014 23:01
10/04/2014 23:32	-11.68	-74.25	19.09		10/04/2014 23:01
10/04/2014 23:33	-11.66	-74.44	18.92		10/04/2014 23:02
10/04/2014 23:33	-11.64	-74.16	18.95		10/04/2014 23:02
10/04/2014 23:33	-11.57	-74.21	18.97		10/04/2014 23:03
10/04/2014 23:34	-11.70	-74.25	19.00		10/04/2014 23:03
10/04/2014 23:34	-11.68	-74.15	19.08		10/04/2014 23:04
10/04/2014 23:35	-11.65	-74.23	19.26		10/04/2014 23:04
10/04/2014 23:35	-11.70	-74.22	19.25		10/04/2014 23:05
10/04/2014 23:36	-11.69	-74.27	19.18		10/04/2014 23:05
10/04/2014 23:36	-11.68	-74.17	19.40		10/04/2014 23:06
10/04/2014 23:36	-11.65	-74.20	19.42		10/04/2014 23:06
10/04/2014 23:37	-11.79	-74.23	19.47		10/04/2014 23:07
10/04/2014 23:37	-11.69	-74.01	19.46		10/04/2014 23:07
10/04/2014 23:38	-11.69	-74.02	19.44		10/04/2014 23:08
10/04/2014 23:38	-11.64	-73.94	19.21		10/04/2014 23:08
10/04/2014 23:39	-11.62	-74.04	19.21		10/04/2014 23:08
10/04/2014 23:39	-11.63	-74.05	19.19		10/04/2014 23:09
10/04/2014 23:39	-11.70	-74.10	19.29		10/04/2014 23:09
10/04/2014 23:40	-11.69	-74.15	19.46		10/04/2014 23:10
10/04/2014 23:40	-11.73	-74.14	19.60		10/04/2014 23:10
10/04/2014 23:41	-11.72	-74.00	19.54		10/04/2014 23:11
10/04/2014 23:41	-11.72	-74.13	19.46		10/04/2014 23:11
10/04/2014 23:42	-11.66	-74.11	19.44		10/04/2014 23:12
10/04/2014 23:42	-11.64	-74.13	19.37		10/04/2014 23:12
10/04/2014 23:42	-11.73	-74.21	19.43		10/04/2014 23:13
10/04/2014 23:43	-11.70	-74.23	19.51		10/04/2014 23:13
10/04/2014 23:43	-11.76	-74.10	19.71		10/04/2014 23:14
10/04/2014 23:44	-11.72	-74.16	19.75		10/04/2014 23:14
10/04/2014 23:44	-11.79	-74.33	19.71		10/04/2014 23:15
10/04/2014 23:45	-11.74	-74.11	19.63		10/04/2014 23:15
10/04/2014 23:45	-11.65	-74.01	19.57		10/04/2014 23:16
10/04/2014 23:45	-11.69	-73.96	19.46		10/04/2014 23:16
10/04/2014 23:46	-11.67	-74.06	19.48		10/04/2014 23:17
10/04/2014 23:46	-11.66	-73.92	19.64		10/04/2014 23:17
10/04/2014 23:47	-11.75	-74.04	19.63		10/04/2014 23:17
10/04/2014 23:47	-11.74	-73.91	19.85		10/04/2014 23:18
10/04/2014 23:48	-11.69	-74.07	19.97		10/04/2014 23:18
10/04/2014 23:48	-11.81	-74.03	19.94		10/04/2014 23:19
10/04/2014 23:48	-11.79	-74.32	19.90		10/04/2014 23:19
10/04/2014 23:49	-11.77	-74.41	19.92		10/04/2014 23:20
10/04/2014 23:49	-11.78	-74.44	19.79		10/04/2014 23:20
10/04/2014 23:50	-11.77	-74.58	19.75		10/04/2014 23:21
10/04/2014 23:50	-11.79	-74.57	19.69		10/04/2014 23:21
10/04/2014 23:51	-11.82	-74.72	19.62		10/04/2014 23:22
10/04/2014 23:51	-11.74	-74.50	19.69		10/04/2014 23:22
10/04/2014 23:51	-11.76	-74.66	19.63		10/04/2014 23:23
10/04/2014 23:52	-11.80	-74.44	19.72		10/04/2014 23:23
10/04/2014 23:52	-11.75	-74.55	19.89		10/04/2014 23:24
10/04/2014 23:53	-11.87	-74.62	19.93		10/04/2014 23:24
10/04/2014 23:53	-11.88	-74.76	19.97		10/04/2014 23:25
10/04/2014 23:53	-11.82	-74.86	20.00		10/04/2014 23:25
10/04/2014 23:54	-11.84	-74.61	19.93		10/04/2014 23:25
10/04/2014 23:54	-11.79	-74.67	19.77		10/04/2014 23:26
10/04/2014 23:55	-11.82	-74.60	19.80		10/04/2014 23:26
10/04/2014 23:55	-11.76	-74.58	19.71		10/04/2014 23:27
10/04/2014 23:56	-11.81	-74.62	19.76		10/04/2014 23:27
10/04/2014 23:56	-11.76	-74.44	19.70		10/04/2014 23:28
10/04/2014 23:56	-11.81	-74.58	19.68		10/04/2014 23:28
10/04/2014 23:57	-11.78	-74.61	19.64		10/04/2014 23:29
10/04/2014 23:57	-11.75	-74.59	19.49		10/04/2014 23:29
10/04/2014 23:58	-11.75	-74.39	19.50		10/04/2014 23:30
10/04/2014 23:58	-11.66	-74.41	19.52		10/04/2014 23:30
10/04/2014 23:59	-11.78	-74.28	19.44		10/04/2014 23:31
10/04/2014 23:59	-11.74	-74.21	19.46		10/04/2014 23:31
10/04/2014 23:59	-11.66	-74.28	19.64		10/04/2014 23:32
11/04/2014 0:00	-11.73	-74.09	19.65		10/04/2014 23:32
11/04/2014 0:00	-11.74	-74.15	19.61		10/04/2014 23:33
11/04/2014 0:01	-11.77	-74.19	19.69		10/04/2014 23:33
11/04/2014 0:01	-11.71	-74.12	19.68		10/04/2014 23:34
11/04/2014 0:02	-11.69	-74.10	19.66		10/04/2014 23:34
11/04/2014 0:02	-11.74	-74.22	19.55		10/04/2014 23:34
11/04/2014 0:02	-11.77	-74.48	19.53		10/04/2014 23:35
11/04/2014 0:03	-11.74	-74.49	19.49		10/04/2014 23:35
11/04/2014 0:03	-11.74	-74.47	19.49		10/04/2014 23:36
11/04/2014 0:04	-11.73	-74.63	19.37		10/04/2014 23:36
11/04/2014 0:04	-11.82	-74.88	19.30		10/04/2014 23:37
11/04/2014 0:05	-11.75	-74.89	19.33		10/04/2014 23:37
11/04/2014 0:05	-11.76	-75.03	19.56		10/04/2014 23:38
11/04/2014 0:05	-11.86	-75.20	19.51		10/04/2014 23:38
11/04/2014 0:06	-11.95	-75.33	19.68		10/04/2014 23:39
11/04/2014 0:06	-11.87	-75.51	19.83		10/04/2014 23:39
11/04/2014 0:07	-11.96	-75.67	19.85		10/04/2014 23:40
11/04/2014 0:07	-11.97	-76.03	19.81		10/04/2014 23:40
11/04/2014 0:08	-11.97	-75.96	19.88		10/04/2014 23:41
11/04/2014 0:08	-12.05	-76.34	19.76		10/04/2014 23:41
11/04/2014 0:08	-12.05	-76.64	19.68		10/04/2014 23:42
11/04/2014 0:09	-12.03	-76.81	19.52		10/04/2014 23:42
11/04/2014 0:09	-12.05	-77.04	19.43		10/04/2014 23:42
11/04/2014 0:10	-12.00	-77.06	19.45		10/04/2014 23:43
11/04/2014 0:10	-12.11	-77.26	19.57		10/04/2014 23:43
11/04/2014 0:11	-12.14	-77.22	19.59		10/04/2014 23:44
11/04/2014 0:11	-12.16	-77.24	19.84		10/04/2014 23:44
11/04/2014 0:11	-12.09	-77.27	19.94		10/04/2014 23:45
11/04/2014 0:12	-12.18	-77.25	19.85		10/04/2014 23:45
11/04/2014 0:12	-12.20	-77.46	19.79		10/04/2014 23:46
11/04/2014 0:13	-12.12	-77.51	19.77		10/04/2014 23:46
11/04/2014 0:13	-12.15	-77.49	19.58		10/04/2014 23:47
11/04/2014 0:14	-12.15	-77.83	19.41		10/04/2014 23:47
11/04/2014 0:14	-12.11	-77.63	19.39		10/04/2014 23:48
11/04/2014 0:14	-12.11	-77.62	19.33		10/04/2014 23:48
11/04/2014 0:15	-12.13	-77.71	19.44		10/04/2014 23:49
11/04/2014 0:15	-12.13	-77.65	19.54		10/04/2014 23:49
11/04/2014 0:16	-12.19	-77.64	19.80		10/04/2014 23:50
11/04/2014 0:16	-12.18	-77.65	19.92		10/04/2014 23:50
11/04/2014 0:17	-12.26	-77.53	19.88		10/04/2014 23:50
11/04/2014 0:17	-12.20	-77.61	19.82		10/04/2014 23:51
11/04/2014 0:17	-12.11	-77.68	19.82		10/04/2014 23:51
11/04/2014 0:18	-12.18	-77.84	19.62		10/04/2014 23:52
11/04/2014 0:18	-12.17	-77.61	19.50		10/04/2014 23:52
11/04/2014 0:19	-12.15	-77.69	19.59		10/04/2014 23:53
11/04/2014 0:19	-12.14	-77.74	19.59		10/04/2014 23:53
11/04/2014 0:20	-12.18	-77.78	19.63		10/04/2014 23:54
11/04/2014 0:20	-12.19	-77.86	19.76		10/04/2014 23:54
11/04/2014 0:20	-12.23	-77.86	19.81		10/04/2014 23:55
11/04/2014 0:21	-12.27	-77.97	19.87		10/04/2014 23:55
11/04/2014 0:21	-12.17	-77.81	19.85		10/04/2014 23:56
11/04/2014 0:22	-12.25	-78.03	19.72		10/04/2014 23:56
11/04/2014 0:22	-12.21	-78.16	19.52		10/04/2014 23:57
11/04/2014 0:23	-12.17	-78.07	19.59		10/04/2014 23:57
11/04/2014 0:23	-12.16	-78.03	19.46		10/04/2014 23:58
11/04/2014 0:23	-12.24	-77.98	19.58		10/04/2014 23:58
11/04/2014 0:24	-12.20	-78.22	19.65		10/04/2014 23:59
11/04/2014 0:24	-12.26	-77.98	19.74		10/04/2014 23:59
11/04/2014 0:25	-12.18	-77.79	19.68		10/04/2014 23:59
11/04/2014 0:25	-12.19	-77.88	19.95		11/04/2014 0:00
11/04/2014 0:26	-12.19	-77.91	19.99		11/04/2014 0:00
11/04/2014 0:26	-12.31	-77.76	19.96		11/04/2014 0:01
11/04/2014 0:26	-12.24	-77.64	20.08		11/04/2014 0:01
11/04/2014 0:27	-12.14	-77.64	20.08		11/04/2014 0:02
11/04/2014 0:27	-12.24	-77.64	19.91		11/04/2014 0:02
11/04/2014 0:28	-12.15	-77.56	19.84		11/04/2014 0:03
11/04/2014 0:28	-12.17	-77.52	19.95		11/04/2014 0:03
11/04/2014 0:29	-12.20	-77.62	19.90		11/04/2014 0:04
11/04/2014 0:29	-12.17	-77.31	20.02		11/04/2014 0:04
11/04/2014 0:29	-12.17	-77.39	20.05		11/04/2014 0:05
11/04/2014 0:30	-12.21	-77.40	20.06		11/04/2014 0:05
11/04/2014 0:30	-12.19	-77.52	20.08		11/04/2014 0:06
11/04/2014 0:31	-12.20	-77.55	19.97		11/04/2014 0:06
11/04/2014 0:31	-12.22	-77.65	19.98		11/04/2014 0:07
11/04/2014 0:32	-12.15	-77.70	20.00		11/04/2014 0:07
11/04/2014 0:32	-12.21	-77.37	19.92		11/04/2014 0:08
11/04/2014 0:32	-12.20	-77.56	19.94		11/04/2014 0:08
11/04/2014 0:33	-12.15	-77.55	19.97		11/04/2014 0:08
11/04/2014 0:33	-12.20	-77.31	19.93		11/04/2014 0:09
11/04/2014 0:34	-12.12	-77.35	19.94		11/04/2014 0:09
11/04/2014 0:34	-12.20	-77.48	19.94		11/04/2014 0:10
11/04/2014 0:35	-12.21	-77.56	19.78		11/04/2014 0:10
11/04/2014 0:35	-12.15	-77.61	19.84		11/04/2014 0:11
11/04/2014 0:35	-12.13	-77.58	19.92		11/04/2014 0:11
11/04/2014 0:36	-12.19	-77.59	19.98		11/04/2014 0:12
11/04/2014 0:36	-12.26	-77.58	20.08		11/04/2014 0:12
11/04/2014 0:37	-12.24	-77.47	20.19		11/04/2014 0:13
11/04/2014 0:37	-12.21	-77.54	20.24		11/04/2014 0:13
11/04/2014 0:38	-12.18	-77.43	20.22		11/04/2014 0:14
11/04/2014 0:38	-12.21	-77.50	20.08		11/04/2014 0:14
11/04/2014 0:38	-12.23	-77.48	20.07		11/04/2014 0:15
11/04/2014 0:39	-12.15	-77.49	20.07		11/04/2014 0:15
11/04/2014 0:39	-12.19	-77.46	19.88		11/04/2014 0:16
11/04/2014 0:40	-12.20	-77.52	19.72		11/04/2014 0:16
11/04/2014 0:40	-12.09	-77.48	19.72		11/04/2014 0:16
11/04/2014 0:41	-12.16	-77.69	19.65		11/04/2014 0:17
11/04/2014 0:41	-12.17	-77.64	19.66		11/04/2014 0:17
11/04/2014 0:41	-12.15	-77.54	19.81		11/04/2014 0:18
11/04/2014 0:42	-12.23	-77.74	19.94		11/04/2014 0:18
11/04/2014 0:42	-12.23	-77.85	19.95		11/04/2014 0:19
11/04/2014 0:43	-12.21	-77.51	20.15		11/04/2014 0:19
11/04/2014 0:43	-12.18	-77.63	20.26		11/04/2014 0:20
11/04/2014 0:43	-12.27	-77.47	20.18		11/04/2014 0:20
11/04/2014 0:44	-12.31	-77.78	20.08		11/04/2014 0:21
11/04/2014 0:44	-12.16	-77.75	20.06		11/04/2014 0:21
11/04/2014 0:45	-12.19	-77.81	19.90		11/04/2014 0:22
11/04/2014 0:45	-12.17	-77.69	19.70		11/04/2014 0:22
11/04/2014 0:46	-12.19	-77.68	19.79		11/04/2014 0:23
11/04/2014 0:46	-12.16	-77.62	19.82		11/04/2014 0:23
11/04/2014 0:46	-12.21	-77.60	19.80		11/04/2014 0:24
11/04/2014 0:47	-12.18	-77.62	19.74		11/04/2014 0:24
11/04/2014 0:47	-12.15	-77.56	19.74		11/04/2014 0:25
11/04/2014 0:48	-12.11	-77.38	19.58		11/04/2014 0:25
11/04/2014 0:48	-12.13	-77.31	19.50		11/04/2014 0:25
11/04/2014 0:49	-12.07	-77.37	19.34		11/04/2014 0:26
11/04/2014 0:49	-12.05	-77.02	19.29		11/04/2014 0:26
11/04/2014 0:49	-12.01	-77.23	19.27		11/04/2014 0:27
11/04/2014 0:50	-12.04	-77.06	19.29		11/04/2014 0:27
11/04/2014 0:50	-12.09	-77.14	19.30		11/04/2014 0:28
11/04/2014 0:51	-12.06	-77.14	19.48		11/04/2014 0:28
11/04/2014 0:51	-12.07	-77.07	19.51		11/04/2014 0:29
11/04/2014 0:52	-12.09	-77.01	19.48		11/04/2014 0:29
11/04/2014 0:52	-12.04	-76.94	19.56		11/04/2014 0:30
11/04/2014 0:52	-12.03	-76.71	19.47		11/04/2014 0:30
11/04/2014 0:53	-12.06	-76.79	19.42		11/04/2014 0:31
11/04/2014 0:53	-11.98	-76.78	19.46		11/04/2014 0:31
11/04/2014 0:54	-11.98	-76.34	19.50		11/04/2014 0:32
11/04/2014 0:54	-12.01	-76.51	19.46		11/04/2014 0:32
11/04/2014 0:55	-12.03	-76.52	19.52		11/04/2014 0:33
11/04/2014 0:55	-12.00	-76.49	19.55		11/04/2014 0:33
11/04/2014 0:55	-11.98	-76.55	19.65		11/04/2014 0:33
11/04/2014 0:56	-11.98	-76.26	19.57		11/04/2014 0:34
11/04/2014 0:56	-12.05	-76.28	19.54		11/04/2014 0:34
11/04/2014 0:57	-11.95	-76.31	19.61		11/04/2014 0:35
11/04/2014 0:57	-11.96	-76.27	19.60		11/04/2014 0:35
11/04/2014 0:58	-11.97	-76.10	19.36		11/04/2014 0:36
11/04/2014 0:58	-11.95	-76.04	19.41		11/04/2014 0:36
11/04/2014 0:58	-11.83	-75.80	19.40		11/04/2014 0:37
11/04/2014 0:59	-11.93	-75.89	19.33		11/04/2014 0:37
11/04/2014 0:59	-11.91	-75.97	19.27		11/04/2014 0:38
11/04/2014 1:00	-11.93	-76.09	19.43		11/04/2014 0:38
11/04/2014 1:00	-11.91	-76.01	19.32		11/04/2014 0:39
11/04/2014 1:01	-11.96	-76.06	19.44		11/04/2014 0:39
11/04/2014 1:01	-11.91	-76.23	19.41		11/04/2014 0:40
11/04/2014 1:01	-11.99	-76.00	19.43		11/04/2014 0:40
11/04/2014 1:02	-11.88	-75.79	19.45		11/04/2014 0:41
11/04/2014 1:02	-11.92	-76.01	19.53		11/04/2014 0:41
11/04/2014 1:03	-11.96	-75.95	19.39		11/04/2014 0:41
11/04/2014 1:03	-11.91	-75.86	19.41		11/04/2014 0:42
11/04/2014 1:04	-11.89	-75.94	19.44		11/04/2014 0:42
11/04/2014 1:04	-11.90	-75.91	19.28		11/04/2014 0:43
11/04/2014 1:04	-11.94	-76.03	19.21		11/04/2014 0:43
11/04/2014 1:05	-11.85	-75.86	19.20		11/04/2014 0:44
11/04/2014 1:05	-11.86	-75.81	19.26		11/04/2014 0:44
11/04/2014 1:06	-11.87	-75.87	19.32		11/04/2014 0:45
11/04/2014 1:06	-11.97	-76.11	19.53		11/04/2014 0:45
11/04/2014 1:07	-11.99	-76.06	19.57		11/04/2014 0:46
11/04/2014 1:07	-12.01	-76.05	19.68		11/04/2014 0:46
11/04/2014 1:07	-11.90	-75.93	19.70		11/04/2014 0:47
11/04/2014 1:08	-11.95	-75.95	19.75		11/04/2014 0:47
11/04/2014 1:08	-11.99	-76.13	19.68		11/04/2014 0:48
11/04/2014 1:09	-12.02	-76.11	19.84		11/04/2014 0:48
11/04/2014 1:09	-11.98	-76.20	19.85		11/04/2014 0:49
11/04/2014 1:10	-12.03	-76.14	19.90		11/04/2014 0:49
11/04/2014 1:10	-11.99	-76.25	19.77		11/04/2014 0:49
11/04/2014 1:10	-12.03	-76.20	19.73		11/04/2014 0:50
11/04/2014 1:11	-11.95	-76.26	19.56		11/04/2014 0:50
11/04/2014 1:11	-11.97	-76.29	19.63		11/04/2014 0:51
11/04/2014 1:12	-11.94	-76.22	19.53		11/04/2014 0:51
11/04/2014 1:12	-12.03	-76.22	19.57		11/04/2014 0:52
11/04/2014 1:13	-11.96	-76.16	19.57		11/04/2014 0:52
11/04/2014 1:13	-11.98	-76.28	19.67		11/04/2014 0:53
11/04/2014 1:13	-11.97	-76.29	19.50		11/04/2014 0:53
11/04/2014 1:14	-12.00	-76.21	19.44		11/04/2014 0:54
11/04/2014 1:14	-11.92	-76.16	19.34		11/04/2014 0:54
11/04/2014 1:15	-11.92	-76.14	19.24		11/04/2014 0:55
11/04/2014 1:15	-11.91	-76.25	19.19		11/04/2014 0:55
11/04/2014 1:16	-11.89	-76.22	19.34		11/04/2014 0:56
11/04/2014 1:16	-11.95	-76.08	19.44		11/04/2014 0:56
11/04/2014 1:16	-12.02	-76.21	19.51		11/04/2014 0:57
11/04/2014 1:17	-12.01	-76.28	19.70		11/04/2014 0:57
11/04/2014 1:17	-11.99	-76.51	19.73		11/04/2014 0:57
11/04/2014 1:18	-12.05	-76.50	19.66		11/04/2014 0:58
11/04/2014 1:18	-12.00	-76.38	19.73		11/04/2014 0:58
11/04/2014 1:19	-11.99	-76.35	19.84		11/04/2014 0:59
11/04/2014 1:19	-12.06	-76.37	19.88		11/04/2014 0:59
11/04/2014 1:19	-12.06	-76.53	19.93		11/04/2014 1:00
11/04/2014 1:20	-12.06	-76.36	19.98		11/04/2014 1:00
11/04/2014 1:20	-12.04	-76.47	20.01		11/04/2014 1:01
11/04/2014 1:21	-12.01	-76.26	20.08		11/04/2014 1:01
11/04/2014 1:21	-12.09	-76.49	20.02		11/04/2014 1:02
11/04/2014 1:22	-12.10	-76.49	19.99		11/04/2014 1:02
11/04/2014 1:22	-12.07	-76.75	19.92		11/04/2014 1:03
11/04/2014 1:22	-12.05	-76.69	19.88		11/04/2014 1:03
11/04/2014 1:23	-12.05	-76.89	19.77		11/04/2014 1:04
11/04/2014 1:23	-12.11	-76.87	19.71		11/04/2014 1:04
11/04/2014 1:24	-12.09	-77.02	19.72		11/04/2014 1:05
11/04/2014 1:24	-12.06	-76.98	19.82		11/04/2014 1:05
11/04/2014 1:25	-12.09	-76.95	19.70		11/04/2014 1:05
11/04/2014 1:25	-12.12	-76.98	19.74		11/04/2014 1:06
11/04/2014 1:25	-12.09	-77.24	19.80		11/04/2014 1:06
11/04/2014 1:26	-12.17	-77.41	19.78		11/04/2014 1:07
11/04/2014 1:26	-12.16	-77.43	19.71		11/04/2014 1:07
11/04/2014 1:27	-12.14	-77.41	19.86		11/04/2014 1:08
11/04/2014 1:27	-12.13	-77.39	19.90		11/04/2014 1:08
11/04/2014 1:28	-12.20	-77.37	19.82		11/04/2014 1:09
11/04/2014 1:28	-12.16	-77.13	19.80		11/04/2014 1:09
11/04/2014 1:28	-12.09	-77.31	19.78		11/04/2014 1:10
11/04/2014 1:29	-12.12	-77.37	19.61		11/04/2014 1:10
11/04/2014 1:29	-12.10	-77.26	19.51		11/04/2014 1:11
11/04/2014 1:30	-12.06	-77.15	19.54		11/04/2014 1:11
11/04/2014 1:30	-12.11	-77.25	19.64		11/04/2014 1:12
11/04/2014 1:31	-12.13	-77.44	19.70		11/04/2014 1:12
11/04/2014 1:31	-12.15	-77.13	19.75		11/04/2014 1:13
11/04/2014 1:31	-12.12	-77.16	19.74		11/04/2014 1:13
11/04/2014 1:32	-12.10	-77.18	19.81		11/04/2014 1:14
11/04/2014 1:32	-12.09	-77.17	19.76		11/04/2014 1:14
11/04/2014 1:33	-12.13	-77.04	19.72		11/04/2014 1:14
11/04/2014 1:33	-12.12	-77.14	19.67		11/04/2014 1:15
11/04/2014 1:33	-12.08	-77.00	19.66		11/04/2014 1:15
11/04/2014 1:34	-12.06	-77.14	19.60		11/04/2014 1:16
11/04/2014 1:34	-12.08	-77.09	19.61		11/04/2014 1:16
11/04/2014 1:35	-12.10	-77.10	19.69		11/04/2014 1:17
11/04/2014 1:35	-12.14	-77.26	19.92		11/04/2014 1:17
11/04/2014 1:36	-12.19	-77.54	20.02		11/04/2014 1:18
11/04/2014 1:36	-12.27	-77.68	19.98		11/04/2014 1:18
11/04/2014 1:36	-12.21	-77.60	19.95		11/04/2014 1:19
11/04/2014 1:37	-12.20	-78.14	19.77		11/04/2014 1:19
11/04/2014 1:37	-12.22	-78.06	19.60		11/04/2014 1:20
11/04/2014 1:38	-12.14	-78.01	19.64		11/04/2014 1:20
11/04/2014 1:38	-12.21	-78.03	19.76		11/04/2014 1:21
11/04/2014 1:39	-12.30	-78.17	19.88		11/04/2014 1:21
11/04/2014 1:39	-12.29	-78.26	20.17		11/04/2014 1:22
11/04/2014 1:39	-12.35	-78.44	20.24		11/04/2014 1:22
11/04/2014 1:40	-12.38	-78.47	20.13		11/04/2014 1:22
11/04/2014 1:40	-12.31	-78.42	20.04		11/04/2014 1:23
11/04/2014 1:41	-12.27	-78.48	19.99		11/04/2014 1:23
11/04/2014 1:41	-12.23	-78.28	19.88		11/04/2014 1:24
11/04/2014 1:42	-12.32	-78.45	19.73		11/04/2014 1:24
11/04/2014 1:42	-12.32	-78.53	19.67		11/04/2014 1:25
11/04/2014 1:42	-12.22	-78.47	19.75		11/04/2014 1:25
11/04/2014 1:43	-12.24	-78.54	19.78		11/04/2014 1:26
11/04/2014 1:43	-12.32	-78.62	19.78		11/04/2014 1:26
11/04/2014 1:44	-12.36	-78.64	19.93		11/04/2014 1:27
11/04/2014 1:44	-12.32	-78.53	20.00		11/04/2014 1:27
11/04/2014 1:45	-12.32	-78.56	20.05		11/04/2014 1:28
11/04/2014 1:45	-12.27	-78.41	20.08		11/04/2014 1:28
11/04/2014 1:45	-12.32	-78.40	20.05		11/04/2014 1:29
11/04/2014 1:46	-12.36	-78.50	20.00		11/04/2014 1:29
11/04/2014 1:46	-12.30	-78.47	20.00		11/04/2014 1:30
11/04/2014 1:47	-12.27	-78.39	19.95		11/04/2014 1:30
11/04/2014 1:47	-12.28	-78.50	19.81		11/04/2014 1:30
11/04/2014 1:48	-12.30	-78.41	19.76		11/04/2014 1:31
11/04/2014 1:48	-12.26	-78.43	19.70		11/04/2014 1:31
11/04/2014 1:48	-12.24	-78.24	19.67		11/04/2014 1:32
11/04/2014 1:49	-12.21	-78.22	19.69		11/04/2014 1:32
11/04/2014 1:49	-12.24	-78.36	19.80		11/04/2014 1:33
11/04/2014 1:50	-12.31	-78.38	19.84		11/04/2014 1:33
11/04/2014 1:50	-12.30	-78.22	19.91		11/04/2014 1:34
11/04/2014 1:51	-12.25	-78.16	19.91		11/04/2014 1:34
11/04/2014 1:51	-12.23	-77.99	19.79		11/04/2014 1:35
11/04/2014 1:51	-12.20	-78.03	19.59		11/04/2014 1:35
11/04/2014 1:52	-12.18	-77.95	19.59		11/04/2014 1:36
11/04/2014 1:52	-12.15	-77.98	19.50		11/04/2014 1:36
11/04/2014 1:53	-12.21	-77.80	19.61		11/04/2014 1:37
11/04/2014 1:53	-12.14	-77.76	19.70		11/04/2014 1:37
11/04/2014 1:54	-12.25	-77.87	19.83		11/04/2014 1:38
11/04/2014 1:54	-12.23	-77.89	19.84		11/04/2014 1:38
11/04/2014 1:54	-12.21	-77.83	19.85		11/04/2014 1:39
11/04/2014 1:55	-12.22	-77.77	19.71		11/04/2014 1:39
11/04/2014 1:55	-12.16	-77.84	19.58		11/04/2014 1:39
11/04/2014 1:56	-12.15	-77.80	19.44		11/04/2014 1:40
11/04/2014 1:56	-12.11	-77.60	19.41		11/04/2014 1:40
11/04/2014 1:57	-12.10	-77.68	19.48		11/04/2014 1:41
11/04/2014 1:57	-12.18	-77.64	19.55		11/04/2014 1:41
11/04/2014 1:57	-12.18	-77.63	19.68		11/04/2014 1:42
11/04/2014 1:58	-12.16	-77.49	19.82		11/04/2014 1:42
11/04/2014 1:58	-12.17	-77.47	19.73		11/04/2014 1:43
11/04/2014 1:59	-12.15	-77.42	19.69		11/04/2014 1:43
11/04/2014 1:59	-12.08	-77.31	19.68		11/04/2014 1:44
11/04/2014 2:00	-12.09	-77.09	19.59		11/04/2014 1:44
11/04/2014 2:00	-12.10	-77.11	19.55		11/04/2014 1:45
11/04/2014 2:00	-12.09	-77.18	19.59		11/04/2014 1:45
11/04/2014 2:01	-12.08	-77.08	19.61		11/04/2014 1:46
11/04/2014 2:01	-12.08	-77.05	19.51		11/04/2014 1:46
11/04/2014 2:02	-12.09	-77.01	19.53		11/04/2014 1:47
11/04/2014 2:02	-12.03	-77.08	19.51		11/04/2014 1:47
11/04/2014 2:03	-12.09	-77.09	19.48		11/04/2014 1:47
11/04/2014 2:03	-12.07	-77.09	19.40		11/04/2014 1:48
11/04/2014 2:03	-12.04	-76.95	19.49		11/04/2014 1:48
11/04/2014 2:04	-12.04	-77.02	19.47		11/04/2014 1:49
11/04/2014 2:04	-12.09	-77.09	19.45		11/04/2014 1:49
11/04/2014 2:05	-12.06	-76.94	19.44		11/04/2014 1:50
11/04/2014 2:05	-12.05	-76.97	19.53		11/04/2014 1:50
11/04/2014 2:06	-12.04	-76.97	19.45		11/04/2014 1:51
11/04/2014 2:06	-12.11	-77.08	19.36		11/04/2014 1:51
11/04/2014 2:06	-12.03	-77.03	19.52		11/04/2014 1:52
11/04/2014 2:07	-12.01	-76.99	19.65		11/04/2014 1:52
11/04/2014 2:07	-12.14	-76.95	19.64		11/04/2014 1:53
11/04/2014 2:08	-12.12	-76.98	19.69		11/04/2014 1:53
11/04/2014 2:08	-12.07	-76.80	19.84		11/04/2014 1:54
11/04/2014 2:09	-12.04	-76.85	19.85		11/04/2014 1:54
11/04/2014 2:09	-12.09	-76.89	19.67		11/04/2014 1:55
11/04/2014 2:09	-12.15	-77.00	19.60		11/04/2014 1:55
11/04/2014 2:10	-12.02	-77.03	19.51		11/04/2014 1:56
11/04/2014 2:10	-12.04	-76.97	19.43		11/04/2014 1:56
11/04/2014 2:11	-11.98	-76.88	19.22		11/04/2014 1:56
11/04/2014 2:11	-12.04	-76.88	19.17		11/04/2014 1:57
11/04/2014 2:12	-11.99	-76.73	19.24		11/04/2014 1:57
11/04/2014 2:12	-11.94	-76.71	19.42		11/04/2014 1:58
11/04/2014 2:12	-12.06	-76.80	19.25		11/04/2014 1:58
11/04/2014 2:13	-12.09	-76.79	19.33		11/04/2014 1:59
11/04/2014 2:13	-11.92	-76.70	19.35		11/04/2014 1:59
11/04/2014 2:14	-12.03	-76.73	19.29		11/04/2014 2:00
11/04/2014 2:14	-12.00	-76.99	19.11		11/04/2014 2:00
11/04/2014 2:15	-12.05	-77.00	19.33		11/04/2014 2:01
11/04/2014 2:15	-12.01	-77.05	19.19		11/04/2014 2:01
11/04/2014 2:15	-12.09	-76.98	19.43		11/04/2014 2:02
11/04/2014 2:16	-11.96	-76.92	19.39		11/04/2014 2:02
11/04/2014 2:16	-12.15	-76.98	19.53		11/04/2014 2:03
11/04/2014 2:17	-12.02	-76.99	19.62		11/04/2014 2:03
11/04/2014 2:17	-12.11	-77.12	19.88		11/04/2014 2:04
11/04/2014 2:18	-12.14	-76.93	19.76		11/04/2014 2:04
11/04/2014 2:18	-12.13	-76.91	19.78		11/04/2014 2:04
11/04/2014 2:18	-12.05	-76.80	19.71		11/04/2014 2:05
11/04/2014 2:19	-12.02	-76.91	19.58		11/04/2014 2:05
11/04/2014 2:19	-12.03	-76.91	19.49		11/04/2014 2:06
11/04/2014 2:20	-12.07	-76.96	19.45		11/04/2014 2:06
11/04/2014 2:20	-12.06	-76.89	19.45		11/04/2014 2:07
11/04/2014 2:21	-12.05	-77.03	19.38		11/04/2014 2:07
11/04/2014 2:21	-12.03	-76.93	19.34		11/04/2014 2:08
11/04/2014 2:21	-12.00	-77.07	19.26		11/04/2014 2:08
11/04/2014 2:22	-12.07	-77.13	19.23		11/04/2014 2:09
11/04/2014 2:22	-12.07	-77.35	19.23		11/04/2014 2:09
11/04/2014 2:23	-12.05	-77.13	19.31		11/04/2014 2:10
11/04/2014 2:23	-12.05	-77.14	19.34		11/04/2014 2:10
11/04/2014 2:24	-12.07	-77.18	19.35		11/04/2014 2:11
11/04/2014 2:24	-12.10	-77.25	19.40		11/04/2014 2:11
11/04/2014 2:24	-12.08	-77.37	19.34		11/04/2014 2:12
11/04/2014 2:25	-12.12	-77.48	19.36		11/04/2014 2:12
11/04/2014 2:25	-12.05	-77.45	19.46		11/04/2014 2:12
11/04/2014 2:26	-12.10	-77.37	19.56		11/04/2014 2:13
11/04/2014 2:26	-12.21	-77.62	19.59		11/04/2014 2:13
11/04/2014 2:26	-12.18	-77.69	19.73		11/04/2014 2:14
11/04/2014 2:27	-12.16	-77.57	19.71		11/04/2014 2:14
11/04/2014 2:27	-12.16	-77.61	19.70		11/04/2014 2:15
11/04/2014 2:28	-12.13	-77.63	19.59		11/04/2014 2:15
11/04/2014 2:28	-12.21	-77.71	19.49		11/04/2014 2:16
11/04/2014 2:29	-12.14	-77.87	19.44		11/04/2014 2:16
11/04/2014 2:29	-12.13	-77.78	19.50		11/04/2014 2:17
11/04/2014 2:29	-12.17	-77.95	19.47		11/04/2014 2:17
11/04/2014 2:30	-12.18	-77.79	19.65		11/04/2014 2:18
11/04/2014 2:30	-12.19	-77.66	19.77		11/04/2014 2:18
11/04/2014 2:31	-12.27	-78.02	19.84		11/04/2014 2:19
11/04/2014 2:31	-12.24	-78.09	19.82		11/04/2014 2:19
11/04/2014 2:32	-12.23	-78.11	20.00		11/04/2014 2:20
11/04/2014 2:32	-12.22	-78.21	20.00		11/04/2014 2:20
11/04/2014 2:32	-12.39	-78.34	20.11		11/04/2014 2:20
11/04/2014 2:33	-12.31	-78.31	20.15		11/04/2014 2:21
11/04/2014 2:33	-12.31	-78.14	20.18		11/04/2014 2:21
11/04/2014 2:34	-12.26	-78.15	20.12		11/04/2014 2:22
11/04/2014 2:34	-12.24	-78.20	20.05		11/04/2014 2:22
11/04/2014 2:35	-12.30	-77.96	19.92		11/04/2014 2:23
11/04/2014 2:35	-12.25	-78.23	19.89		11/04/2014 2:23
11/04/2014 2:35	-12.23	-78.17	19.82		11/04/2014 2:24
11/04/2014 2:36	-12.26	-78.26	19.68		11/04/2014 2:24
11/04/2014 2:36	-12.18	-78.09	19.64		11/04/2014 2:25
11/04/2014 2:37	-12.27	-78.38	19.75		11/04/2014 2:25
11/04/2014 2:37	-12.24	-78.34	19.84		11/04/2014 2:26
11/04/2014 2:38	-12.33	-78.38	19.88		11/04/2014 2:26
11/04/2014 2:38	-12.34	-78.50	19.90		11/04/2014 2:27
11/04/2014 2:38	-12.26	-78.47	19.98		11/04/2014 2:27
11/04/2014 2:39	-12.25	-78.18	19.83		11/04/2014 2:28
11/04/2014 2:39	-12.28	-78.29	19.62		11/04/2014 2:28
11/04/2014 2:40	-12.23	-78.33	19.64		11/04/2014 2:29
11/04/2014 2:40	-12.18	-78.26	19.59		11/04/2014 2:29
11/04/2014 2:41	-12.24	-78.24	19.54		11/04/2014 2:29
11/04/2014 2:41	-12.21	-78.10	19.69		11/04/2014 2:30
11/04/2014 2:41	-12.25	-78.30	19.85		11/04/2014 2:30
11/04/2014 2:42	-12.32	-78.36	19.77		11/04/2014 2:31
11/04/2014 2:42	-12.29	-78.32	19.70		11/04/2014 2:31
11/04/2014 2:43	-12.18	-78.19	19.70		11/04/2014 2:32
11/04/2014 2:43	-12.20	-78.35	19.61		11/04/2014 2:32
11/04/2014 2:44	-12.28	-78.53	19.51		11/04/2014 2:33
11/04/2014 2:44	-12.31	-78.69	19.58		11/04/2014 2:33
11/04/2014 2:44	-12.25	-78.47	19.65		11/04/2014 2:34
11/04/2014 2:45	-12.25	-78.37	19.68		11/04/2014 2:34
11/04/2014 2:45	-12.24	-78.26	19.66		11/04/2014 2:35
11/04/2014 2:46	-12.25	-78.21	19.60		11/04/2014 2:35
11/04/2014 2:46	-12.23	-78.21	19.67		11/04/2014 2:36
11/04/2014 2:47	-12.19	-78.32	19.65		11/04/2014 2:36
11/04/2014 2:47	-12.28	-78.22	19.50		11/04/2014 2:37
11/04/2014 2:47	-12.23	-78.26	19.48		11/04/2014 2:37
11/04/2014 2:48	-12.17	-78.27	19.53		11/04/2014 2:37
11/04/2014 2:48	-12.20	-78.07	19.38		11/04/2014 2:38
11/04/2014 2:49	-12.18	-77.95	19.40		11/04/2014 2:38
11/04/2014 2:49	-12.15	-77.91	19.51		11/04/2014 2:39
11/04/2014 2:50	-12.17	-77.74	19.56		11/04/2014 2:39
11/04/2014 2:50	-12.19	-77.91	19.61		11/04/2014 2:40
11/04/2014 2:50	-12.23	-78.02	19.68		11/04/2014 2:40
11/04/2014 2:51	-12.17	-77.65	19.58		11/04/2014 2:41
11/04/2014 2:51	-12.14	-77.50	19.62		11/04/2014 2:41
11/04/2014 2:52	-12.08	-77.56	19.58		11/04/2014 2:42
11/04/2014 2:52	-12.18	-77.62	19.47		11/04/2014 2:42
11/04/2014 2:53	-12.14	-77.54	19.43		11/04/2014 2:43
11/04/2014 2:53	-12.10	-77.60	19.48		11/04/2014 2:43
11/04/2014 2:53	-12.12	-77.51	19.38		11/04/2014 2:44
11/04/2014 2:54	-12.12	-77.59	19.45		11/04/2014 2:44
11/04/2014 2:54	-12.09	-77.41	19.54		11/04/2014 2:45
11/04/2014 2:55	-12.17	-77.37	19.60		11/04/2014 2:45
11/04/2014 2:55	-12.13	-77.40	19.69		11/04/2014 2:45
11/04/2014 2:56	-12.14	-77.40	19.67		11/04/2014 2:46
11/04/2014 2:56	-12.13	-77.25	19.65		11/04/2014 2:46
11/04/2014 2:56	-12.03	-77.04	19.52		11/04/2014 2:47
11/04/2014 2:57	-12.10	-76.94	19.51		11/04/2014 2:47
11/04/2014 2:57	-12.00	-77.03	19.42		11/04/2014 2:48
11/04/2014 2:58	-12.10	-77.16	19.36		11/04/2014 2:48
11/04/2014 2:58	-12.05	-77.08	19.10		11/04/2014 2:49
11/04/2014 2:59	-11.99	-77.01	19.08		11/04/2014 2:49
11/04/2014 2:59	-11.94	-76.90	19.03		11/04/2014 2:50
11/04/2014 2:59	-11.94	-76.67	19.06		11/04/2014 2:50
11/04/2014 3:00	-11.97	-76.32	19.23		11/04/2014 2:51
11/04/2014 3:00	-11.97	-76.29	19.31		11/04/2014 2:51
11/04/2014 3:01	-12.03	-76.47	19.37		11/04/2014 2:52
11/04/2014 3:01	-11.92	-76.41	19.44		11/04/2014 2:52
11/04/2014 3:02	-11.93	-76.23	19.46		11/04/2014 2:53
11/04/2014 3:02	-12.03	-76.45	19.40		11/04/2014 2:53
11/04/2014 3:02	-11.98	-76.33	19.44		11/04/2014 2:53
11/04/2014 3:03	-11.97	-76.29	19.49		11/04/2014 2:54
11/04/2014 3:03	-11.92	-76.15	19.48		11/04/2014 2:54
11/04/2014 3:04	-11.93	-76.04	19.55		11/04/2014 2:55
11/04/2014 3:04	-11.99	-76.14	19.51		11/04/2014 2:55
11/04/2014 3:05	-11.99	-76.10	19.50		11/04/2014 2:56
11/04/2014 3:05	-11.93	-76.14	19.57		11/04/2014 2:56
11/04/2014 3:05	-11.88	-75.89	19.42		11/04/2014 2:57
11/04/2014 3:06	-11.95	-75.83	19.29		11/04/2014 2:57
11/04/2014 3:06	-11.85	-75.85	19.41		11/04/2014 2:58
11/04/2014 3:07	-11.87	-75.70	19.44		11/04/2014 2:58
11/04/2014 3:07	-11.96	-75.76	19.40		11/04/2014 2:59
11/04/2014 3:08	-11.89	-75.77	19.51		11/04/2014 2:59
11/04/2014 3:08	-11.91	-75.74	19.51		11/04/2014 3:00
11/04/2014 3:08	-11.93	-75.89	19.44		11/04/2014 3:00
11/04/2014 3:09	-11.92	-76.16	19.36		11/04/2014 3:01
11/04/2014 3:09	-11.94	-76.00	19.23		11/04/2014 3:01
11/04/2014 3:10	-11.84	-75.79	19.07		11/04/2014 3:01
11/04/2014 3:10	-11.80	-75.47	19.02		11/04/2014 3:02
11/04/2014 3:11	-11.76	-75.37	18.93		11/04/2014 3:02
11/04/2014 3:11	-11.74	-74.92	18.96		11/04/2014 3:03
11/04/2014 3:11	-11.76	-75.03	19.05		11/04/2014 3:03
11/04/2014 3:12	-11.76	-74.95	19.15		11/04/2014 3:04
11/04/2014 3:12	-11.76	-74.74	19.24		11/04/2014 3:04
11/04/2014 3:13	-11.77	-74.95	19.25		11/04/2014 3:05
11/04/2014 3:13	-11.80	-74.91	19.23		11/04/2014 3:05
11/04/2014 3:14	-11.75	-74.91	19.24		11/04/2014 3:06
11/04/2014 3:14	-11.73	-74.88	19.22		11/04/2014 3:06
11/04/2014 3:14	-11.78	-74.85	19.17		11/04/2014 3:07
11/04/2014 3:15	-11.74	-74.76	19.04		11/04/2014 3:07
11/04/2014 3:15	-11.75	-74.79	19.11		11/04/2014 3:08
11/04/2014 3:16	-11.65	-74.69	19.01		11/04/2014 3:08
11/04/2014 3:16	-11.73	-74.49	18.99		11/04/2014 3:09
11/04/2014 3:17	-11.67	-74.51	19.06		11/04/2014 3:09
11/04/2014 3:17	-11.70	-74.58	19.24		11/04/2014 3:09
11/04/2014 3:17	-11.79	-74.76	19.20		11/04/2014 3:10
11/04/2014 3:18	-11.82	-75.08	19.23		11/04/2014 3:10
11/04/2014 3:18	-11.78	-75.17	19.31		11/04/2014 3:11
11/04/2014 3:19	-11.77	-75.14	19.13		11/04/2014 3:11
11/04/2014 3:19	-11.81	-75.03	19.00		11/04/2014 3:12
11/04/2014 3:19	-11.68	-74.80	18.91		11/04/2014 3:12
11/04/2014 3:20	-11.68	-74.68	18.96		11/04/2014 3:13
11/04/2014 3:20	-11.66	-74.61	18.95		11/04/2014 3:13
11/04/2014 3:21	-11.76	-74.76	19.03		11/04/2014 3:14
11/04/2014 3:21	-11.80	-75.06	19.12		11/04/2014 3:14
11/04/2014 3:22	-11.76	-75.00	19.23		11/04/2014 3:15
11/04/2014 3:22	-11.80	-75.19	19.15		11/04/2014 3:15
11/04/2014 3:22	-11.79	-75.17	19.11		11/04/2014 3:16
11/04/2014 3:23	-11.77	-75.23	19.15		11/04/2014 3:16
11/04/2014 3:23	-11.81	-75.31	19.05		11/04/2014 3:17
11/04/2014 3:24	-11.83	-75.29	18.99		11/04/2014 3:17
11/04/2014 3:24	-11.75	-75.32	19.02		11/04/2014 3:17
11/04/2014 3:25	-11.75	-75.18	19.09		11/04/2014 3:18
11/04/2014 3:25	-11.80	-75.33	19.02		11/04/2014 3:18
11/04/2014 3:25	-11.84	-75.21	19.02		11/04/2014 3:19
11/04/2014 3:26	-11.78	-75.25	19.05		11/04/2014 3:19
11/04/2014 3:26	-11.74	-75.18	19.20		11/04/2014 3:20
11/04/2014 3:27	-11.80	-75.40	19.21		11/04/2014 3:20
11/04/2014 3:27	-11.90	-75.42	19.34		11/04/2014 3:21
11/04/2014 3:28	-11.89	-75.53	19.45		11/04/2014 3:21
11/04/2014 3:28	-11.89	-75.54	19.51		11/04/2014 3:22
11/04/2014 3:28	-11.82	-75.31	19.44		11/04/2014 3:22
11/04/2014 3:29	-11.82	-75.31	19.35		11/04/2014 3:23
11/04/2014 3:29	-11.86	-75.39	19.32		11/04/2014 3:23
11/04/2014 3:30	-11.81	-75.31	19.37		11/04/2014 3:24
11/04/2014 3:30	-11.86	-75.38	19.40		11/04/2014 3:24
11/04/2014 3:31	-11.83	-75.20	19.33		11/04/2014 3:25
11/04/2014 3:31	-11.85	-75.40	19.41		11/04/2014 3:25
11/04/2014 3:31	-11.82	-75.42	19.45		11/04/2014 3:25
11/04/2014 3:32	-11.84	-75.21	19.27		11/04/2014 3:26
11/04/2014 3:32	-11.84	-75.03	19.22		11/04/2014 3:26
11/04/2014 3:33	-11.71	-75.17	19.17		11/04/2014 3:27
11/04/2014 3:33	-11.79	-75.17	19.24		11/04/2014 3:27
11/04/2014 3:34	-11.74	-74.96	19.26		11/04/2014 3:28
11/04/2014 3:34	-11.85	-74.98	19.42		11/04/2014 3:28
11/04/2014 3:34	-11.85	-74.95	19.47		11/04/2014 3:29
11/04/2014 3:35	-11.80	-75.04	19.46		11/04/2014 3:29
11/04/2014 3:35	-11.78	-74.85	19.21		11/04/2014 3:30
11/04/2014 3:36	-11.72	-74.90	18.96		11/04/2014 3:30
11/04/2014 3:36	-11.71	-75.10	18.89		11/04/2014 3:31
11/04/2014 3:37	-11.70	-75.02	18.77		11/04/2014 3:31
11/04/2014 3:37	-11.76	-75.09	18.79		11/04/2014 3:32
11/04/2014 3:37	-11.73	-75.06	18.84		11/04/2014 3:32
11/04/2014 3:38	-11.74	-74.92	18.98		11/04/2014 3:33
11/04/2014 3:38	-11.72	-74.87	19.02		11/04/2014 3:33
11/04/2014 3:39	-11.80	-75.13	18.99		11/04/2014 3:33
11/04/2014 3:39	-11.77	-74.94	19.07		11/04/2014 3:34
11/04/2014 3:40	-11.70	-74.91	19.04		11/04/2014 3:34
11/04/2014 3:40	-11.79	-74.91	19.03		11/04/2014 3:35
11/04/2014 3:40	-11.71	-74.92	19.14		11/04/2014 3:35
11/04/2014 3:41	-11.77	-75.01	19.26		11/04/2014 3:36
11/04/2014 3:41	-11.86	-75.19	19.19		11/04/2014 3:36
11/04/2014 3:42	-11.81	-75.19	19.33		11/04/2014 3:37
11/04/2014 3:42	-11.79	-75.28	19.35		11/04/2014 3:37
11/04/2014 3:43	-11.84	-75.27	19.26		11/04/2014 3:38
11/04/2014 3:43	-11.84	-75.46	19.32		11/04/2014 3:38
11/04/2014 3:43	-11.84	-75.50	19.45		11/04/2014 3:39
11/04/2014 3:44	-11.90	-75.60	19.33		11/04/2014 3:39
11/04/2014 3:44	-11.92	-75.66	19.43		11/04/2014 3:40
11/04/2014 3:45	-11.83	-75.86	19.37		11/04/2014 3:40
11/04/2014 3:45	-11.94	-75.71	19.24		11/04/2014 3:41
11/04/2014 3:46	-11.84	-75.84	18.97		11/04/2014 3:41
11/04/2014 3:46	-11.82	-75.58	19.05		11/04/2014 3:41
11/04/2014 3:46	-11.72	-75.40	18.98		11/04/2014 3:42
11/04/2014 3:47	-11.83	-75.50	19.15		11/04/2014 3:42
11/04/2014 3:47	-11.89	-75.59	19.28		11/04/2014 3:43
11/04/2014 3:48	-11.94	-75.75	19.48		11/04/2014 3:43
11/04/2014 3:48	-11.90	-75.65	19.58		11/04/2014 3:44
11/04/2014 3:49	-11.85	-75.47	19.59		11/04/2014 3:44
11/04/2014 3:49	-11.87	-75.26	19.42		11/04/2014 3:45
11/04/2014 3:49	-11.84	-75.19	19.31		11/04/2014 3:45
11/04/2014 3:50	-11.76	-75.16	19.38		11/04/2014 3:46
11/04/2014 3:50	-11.79	-75.30	19.28		11/04/2014 3:46
11/04/2014 3:51	-11.90	-75.48	19.18		11/04/2014 3:47
11/04/2014 3:51	-11.85	-75.56	19.14		11/04/2014 3:47
11/04/2014 3:52	-11.84	-75.65	19.25		11/04/2014 3:48
11/04/2014 3:52	-11.78	-75.56	19.14		11/04/2014 3:48
11/04/2014 3:52	-11.88	-75.50	19.09		11/04/2014 3:49
11/04/2014 3:53	-11.82	-75.39	19.15		11/04/2014 3:49
11/04/2014 3:53	-11.81	-75.52	19.21		11/04/2014 3:49
11/04/2014 3:54	-11.83	-75.25	19.08		11/04/2014 3:50
11/04/2014 3:54	-11.78	-75.25	19.11		11/04/2014 3:50
11/04/2014 3:55	-11.79	-75.37	19.17		11/04/2014 3:51
11/04/2014 3:55	-11.84	-75.42	19.15		11/04/2014 3:51
11/04/2014 3:55	-11.86	-75.62	19.22		11/04/2014 3:52
11/04/2014 3:56	-11.86	-75.59	19.23		11/04/2014 3:52
11/04/2014 3:56	-11.89	-75.80	19.35		11/04/2014 3:53
11/04/2014 3:57	-11.85	-75.82	19.40		11/04/2014 3:53
11/04/2014 3:57	-11.97	-75.81	19.41		11/04/2014 3:54
11/04/2014 3:58	-11.88	-75.53	19.43		11/04/2014 3:54
11/04/2014 3:58	-11.85	-75.45	19.47		11/04/2014 3:55
11/04/2014 3:58	-11.82	-75.13	19.32		11/04/2014 3:55
11/04/2014 3:59	-11.79	-75.21	19.24		11/04/2014 3:56
11/04/2014 3:59	-11.80	-75.24	19.22		11/04/2014 3:56
11/04/2014 4:00	-11.81	-75.44	19.06		11/04/2014 3:57
11/04/2014 4:00	-11.81	-75.25	18.93		11/04/2014 3:57
11/04/2014 4:01	-11.74	-75.30	18.93		11/04/2014 3:58
11/04/2014 4:01	-11.75	-75.51	19.05		11/04/2014 3:58
11/04/2014 4:01	-11.83	-75.43	19.09		11/04/2014 3:58
11/04/2014 4:02	-11.89	-75.44	19.22		11/04/2014 3:59
11/04/2014 4:02	-11.88	-75.62	19.25		11/04/2014 3:59
11/04/2014 4:03	-11.88	-75.75	19.12		11/04/2014 4:00
11/04/2014 4:03	-11.79	-75.62	18.91		11/04/2014 4:00
11/04/2014 4:04	-11.77	-75.65	18.84		11/04/2014 4:01
11/04/2014 4:04	-11.79	-75.64	18.78		11/04/2014 4:01
11/04/2014 4:04	-11.81	-75.44	18.78		11/04/2014 4:02
11/04/2014 4:05	-11.81	-75.45	18.81		11/04/2014 4:02
11/04/2014 4:05	-11.77	-75.48	18.78		11/04/2014 4:03
11/04/2014 4:06	-11.77	-75.46	18.81		11/04/2014 4:03
11/04/2014 4:06	-11.76	-75.54	18.77		11/04/2014 4:04
11/04/2014 4:06	-11.86	-75.69	18.80		11/04/2014 4:04
11/04/2014 4:07	-11.82	-75.82	18.95		11/04/2014 4:05
11/04/2014 4:07	-11.84	-75.89	19.09		11/04/2014 4:05
11/04/2014 4:08	-11.92	-75.92	19.34		11/04/2014 4:06
11/04/2014 4:08	-11.89	-75.91	19.58		11/04/2014 4:06
11/04/2014 4:09	-12.06	-76.03	19.71		11/04/2014 4:06
11/04/2014 4:09	-12.02	-76.19	19.68		11/04/2014 4:07
11/04/2014 4:09	-11.96	-76.21	19.60		11/04/2014 4:07
11/04/2014 4:10	-11.93	-76.16	19.43		11/04/2014 4:08
11/04/2014 4:10	-11.84	-75.85	19.27		11/04/2014 4:08
11/04/2014 4:11	-11.96	-76.12	19.23		11/04/2014 4:09
11/04/2014 4:11	-11.96	-76.49	19.25		11/04/2014 4:09
11/04/2014 4:12	-11.97	-76.49	19.42		11/04/2014 4:10
11/04/2014 4:12	-11.97	-76.39	19.45		11/04/2014 4:10
11/04/2014 4:12	-12.01	-76.41	19.47		11/04/2014 4:11
11/04/2014 4:13	-12.01	-76.35	19.42		11/04/2014 4:11
11/04/2014 4:13	-11.95	-76.31	19.44		11/04/2014 4:12
11/04/2014 4:14	-11.90	-76.17	19.49		11/04/2014 4:12
11/04/2014 4:14	-11.95	-76.15	19.36		11/04/2014 4:13
11/04/2014 4:15	-12.02	-76.23	19.33		11/04/2014 4:13
11/04/2014 4:15	-11.93	-76.37	19.43		11/04/2014 4:14
11/04/2014 4:15	-11.91	-76.14	19.34		11/04/2014 4:14
11/04/2014 4:16	-11.96	-76.13	19.03		11/04/2014 4:14
11/04/2014 4:16	-11.92	-76.33	19.00		11/04/2014 4:15
11/04/2014 4:17	-11.85	-76.44	18.78		11/04/2014 4:15
11/04/2014 4:17	-11.92	-76.48	18.74		11/04/2014 4:16
11/04/2014 4:18	-11.80	-76.35	18.87		11/04/2014 4:16
11/04/2014 4:18	-11.94	-76.22	19.09		11/04/2014 4:17
11/04/2014 4:18	-12.00	-76.28	19.15		11/04/2014 4:17
11/04/2014 4:19	-11.98	-76.38	19.42		11/04/2014 4:18
11/04/2014 4:19	-11.96	-76.47	19.47		11/04/2014 4:18
11/04/2014 4:20	-11.98	-76.41	19.47		11/04/2014 4:19
11/04/2014 4:20	-11.99	-76.33	19.54		11/04/2014 4:19
11/04/2014 4:21	-12.04	-76.64	19.50		11/04/2014 4:20
11/04/2014 4:21	-12.06	-76.64	19.51		11/04/2014 4:20
11/04/2014 4:21	-11.97	-76.72	19.50		11/04/2014 4:21
11/04/2014 4:22	-12.00	-76.52	19.44		11/04/2014 4:21
11/04/2014 4:22	-12.01	-76.58	19.30		11/04/2014 4:22
11/04/2014 4:23	-11.97	-76.44	19.35		11/04/2014 4:22
11/04/2014 4:23	-11.93	-76.27	19.29		11/04/2014 4:22
11/04/2014 4:24	-11.93	-76.20	19.28		11/04/2014 4:23
11/04/2014 4:24	-11.90	-76.06	19.30		11/04/2014 4:23
11/04/2014 4:24	-11.95	-76.12	19.32		11/04/2014 4:24
11/04/2014 4:25	-11.96	-76.19	19.41		11/04/2014 4:24
11/04/2014 4:25	-11.93	-76.20	19.66		11/04/2014 4:25
11/04/2014 4:26	-11.99	-76.18	19.59		11/04/2014 4:25
11/04/2014 4:26	-12.06	-76.09	19.50		11/04/2014 4:26
11/04/2014 4:27	-11.90	-76.06	19.43		11/04/2014 4:26
11/04/2014 4:27	-11.87	-75.94	19.34		11/04/2014 4:27
11/04/2014 4:27	-11.85	-75.95	19.17		11/04/2014 4:27
11/04/2014 4:28	-11.93	-76.11	19.15		11/04/2014 4:28
11/04/2014 4:28	-11.98	-76.29	19.10		11/04/2014 4:28
11/04/2014 4:29	-11.93	-76.37	19.16		11/04/2014 4:29
11/04/2014 4:29	-11.87	-76.27	19.14		11/04/2014 4:29
11/04/2014 4:30	-11.92	-76.18	19.18		11/04/2014 4:30
11/04/2014 4:30	-11.92	-76.18	19.16		11/04/2014 4:30
11/04/2014 4:30	-11.97	-76.04	19.18		11/04/2014 4:30
11/04/2014 4:31	-11.87	-75.96	19.11		11/04/2014 4:31
11/04/2014 4:31	-11.84	-75.95	19.12		11/04/2014 4:31
11/04/2014 4:32	-11.88	-76.25	19.03		11/04/2014 4:32
11/04/2014 4:32	-11.92	-76.09	19.11		11/04/2014 4:32
11/04/2014 4:33	-11.92	-76.08	19.29		11/04/2014 4:33
11/04/2014 4:33	-11.94	-76.10	19.31		11/04/2014 4:33
11/04/2014 4:33	-12.00	-76.30	19.22		11/04/2014 4:34
11/04/2014 4:34	-11.94	-76.56	19.20		11/04/2014 4:34
11/04/2014 4:34	-11.94	-76.75	19.14		11/04/2014 4:35
11/04/2014 4:35	-11.97	-76.62	18.94		11/04/2014 4:35
11/04/2014 4:35	-11.99	-76.76	19.02		11/04/2014 4:36
11/04/2014 4:36	-11.90	-76.53	19.22		11/04/2014 4:36
11/04/2014 4:36	-11.97	-76.39	19.29		11/04/2014 4:37
11/04/2014 4:36	-12.01	-76.33	19.34		11/04/2014 4:37
11/04/2014 4:37	-11.98	-76.26	19.55		11/04/2014 4:38
11/04/2014 4:37	-11.95	-76.22	19.52		11/04/2014 4:38
11/04/2014 4:38	-12.03	-76.46	19.36		11/04/2014 4:39
11/04/2014 4:38	-11.95	-76.41	19.42		11/04/2014 4:39
11/04/2014 4:39	-11.92	-76.41	19.45		11/04/2014 4:39
11/04/2014 4:39	-12.03	-76.45	19.41		11/04/2014 4:40
11/04/2014 4:39	-12.02	-76.59	19.50		11/04/2014 4:40
11/04/2014 4:40	-11.99	-76.40	19.65		11/04/2014 4:41
11/04/2014 4:40	-12.02	-76.46	19.52		11/04/2014 4:41
11/04/2014 4:41	-12.02	-76.51	19.51		11/04/2014 4:42
11/04/2014 4:41	-11.97	-76.53	19.55		11/04/2014 4:42
11/04/2014 4:42	-12.03	-76.73	19.46		11/04/2014 4:43
11/04/2014 4:42	-12.10	-77.11	19.35		11/04/2014 4:43
11/04/2014 4:42	-12.04	-77.05	19.36		11/04/2014 4:44
11/04/2014 4:43	-12.00	-76.94	19.23		11/04/2014 4:44
11/04/2014 4:43	-12.01	-76.79	19.09		11/04/2014 4:45
11/04/2014 4:44	-11.96	-76.85	19.09		11/04/2014 4:45
11/04/2014 4:44	-11.98	-76.91	19.11		11/04/2014 4:46
11/04/2014 4:45	-11.99	-76.65	18.91		11/04/2014 4:46
11/04/2014 4:45	-12.00	-76.82	18.87		11/04/2014 4:47
11/04/2014 4:45	-11.89	-76.80	18.91		11/04/2014 4:47
11/04/2014 4:46	-11.93	-76.82	18.84		11/04/2014 4:47
11/04/2014 4:46	-11.99	-76.79	18.73		11/04/2014 4:48
11/04/2014 4:47	-11.96	-76.67	18.96		11/04/2014 4:48
11/04/2014 4:47	-11.94	-76.87	19.16		11/04/2014 4:49
11/04/2014 4:48	-12.03	-76.87	19.22		11/04/2014 4:49
11/04/2014 4:48	-12.08	-76.97	19.22		11/04/2014 4:50
11/04/2014 4:48	-12.07	-77.11	19.35		11/04/2014 4:50
11/04/2014 4:49	-12.00	-77.02	19.22		11/04/2014 4:51
11/04/2014 4:49	-12.02	-76.93	19.07		11/04/2014 4:51
11/04/2014 4:50	-11.96	-76.92	19.06		11/04/2014 4:52
11/04/2014 4:50	-11.97	-76.83	19.03		11/04/2014 4:52
11/04/2014 4:51	-12.05	-77.04	19.04		11/04/2014 4:53
11/04/2014 4:51	-11.98	-77.00	19.12		11/04/2014 4:53
11/04/2014 4:51	-12.04	-77.00	19.16		11/04/2014 4:54
11/04/2014 4:52	-12.01	-76.96	19.14		11/04/2014 4:54
11/04/2014 4:52	-12.01	-76.93	19.26		11/04/2014 4:54
11/04/2014 4:53	-12.05	-77.05	19.23		11/04/2014 4:55
11/04/2014 4:53	-12.04	-76.95	19.46		11/04/2014 4:55
11/04/2014 4:54	-12.04	-77.21	19.54		11/04/2014 4:56
11/04/2014 4:54	-12.20	-77.28	19.52		11/04/2014 4:56
11/04/2014 4:54	-12.09	-77.14	19.50		11/04/2014 4:57
11/04/2014 4:55	-12.04	-77.13	19.45		11/04/2014 4:57
11/04/2014 4:55	-12.04	-77.00	19.20		11/04/2014 4:58
11/04/2014 4:56	-12.04	-77.40	19.13		11/04/2014 4:58
11/04/2014 4:56	-12.04	-77.25	19.14		11/04/2014 4:59
11/04/2014 4:56	-12.05	-77.23	19.15		11/04/2014 4:59
11/04/2014 4:57	-12.05	-77.18	19.23		11/04/2014 5:00
11/04/2014 4:57	-12.08	-77.29	19.22		11/04/2014 5:00
11/04/2014 4:58	-12.09	-77.41	19.19		11/04/2014 5:01
11/04/2014 4:58	-12.07	-77.57	19.20		11/04/2014 5:01
11/04/2014 4:59	-12.08	-77.53	19.36		11/04/2014 5:02
11/04/2014 4:59	-12.10	-77.55	19.28		11/04/2014 5:02
11/04/2014 4:59	-12.23	-77.67	19.33		11/04/2014 5:02
11/04/2014 5:00	-12.07	-77.62	19.36		11/04/2014 5:03
11/04/2014 5:00	-12.10	-77.59	19.35		11/04/2014 5:03
11/04/2014 5:01	-12.10	-77.54	19.25		11/04/2014 5:04
11/04/2014 5:01	-12.11	-77.69	19.27		11/04/2014 5:04
11/04/2014 5:02	-12.15	-77.56	19.34		11/04/2014 5:05
11/04/2014 5:02	-12.06	-77.41	19.35		11/04/2014 5:05
11/04/2014 5:02	-12.13	-77.48	19.42		11/04/2014 5:06
11/04/2014 5:03	-12.09	-77.38	19.40		11/04/2014 5:06
11/04/2014 5:03	-12.12	-77.46	19.44		11/04/2014 5:07
11/04/2014 5:04	-12.10	-77.21	19.28		11/04/2014 5:07
11/04/2014 5:04	-12.04	-77.14	19.30		11/04/2014 5:08
11/04/2014 5:05	-11.99	-77.12	19.24		11/04/2014 5:08
11/04/2014 5:05	-12.07	-77.13	19.22		11/04/2014 5:09
11/04/2014 5:05	-12.03	-77.09	19.36		11/04/2014 5:09
11/04/2014 5:06	-12.06	-77.05	19.58		11/04/2014 5:10
11/04/2014 5:06	-12.11	-76.95	19.49		11/04/2014 5:10
11/04/2014 5:07	-12.13	-77.09	19.55		11/04/2014 5:10
11/04/2014 5:07	-12.00	-76.99	19.49		11/04/2014 5:11
11/04/2014 5:08	-12.08	-77.15	19.35		11/04/2014 5:11
11/04/2014 5:08	-12.04	-77.13	19.31		11/04/2014 5:12
11/04/2014 5:08	-12.06	-77.23	19.44		11/04/2014 5:12
11/04/2014 5:09	-12.10	-77.09	19.44		11/04/2014 5:13
11/04/2014 5:09	-12.09	-77.07	19.41		11/04/2014 5:13
11/04/2014 5:10	-12.09	-77.27	19.33		11/04/2014 5:14
11/04/2014 5:10	-12.02	-77.13	19.29		11/04/2014 5:14
11/04/2014 5:11	-11.97	-76.90	19.17		11/04/2014 5:15
11/04/2014 5:11	-12.02	-76.68	19.20		11/04/2014 5:15
11/04/2014 5:11	-11.97	-76.72	19.24		11/04/2014 5:16
11/04/2014 5:12	-12.08	-77.00	19.34		11/04/2014 5:16
11/04/2014 5:12	-12.01	-76.93	19.31		11/04/2014 5:17
11/04/2014 5:13	-12.03	-76.87	19.46		11/04/2014 5:17
11/04/2014 5:13	-12.02	-76.83	19.48		11/04/2014 5:18
11/04/2014 5:14	-12.09	-76.90	19.57		11/04/2014 5:18
11/04/2014 5:14	-12.06	-76.76	19.50		11/04/2014 5:18
11/04/2014 5:14	-12.07	-76.90	19.53		11/04/2014 5:19
11/04/2014 5:15	-12.01	-77.03	19.48		11/04/2014 5:19
11/04/2014 5:15	-12.05	-76.96	19.48		11/04/2014 5:20
11/04/2014 5:16	-12.03	-76.75	19.46		11/04/2014 5:20
11/04/2014 5:16	-12.05	-76.69	19.55		11/04/2014 5:21
11/04/2014 5:17	-12.05	-76.82	19.60		11/04/2014 5:21
11/04/2014 5:17	-12.05	-76.91	19.60		11/04/2014 5:22
11/04/2014 5:17	-12.07	-76.87	19.40		11/04/2014 5:22
11/04/2014 5:18	-12.06	-76.90	19.43		11/04/2014 5:23
11/04/2014 5:18	-11.95	-76.89	19.44		11/04/2014 5:23
11/04/2014 5:19	-12.05	-76.72	19.31		11/04/2014 5:24
11/04/2014 5:19	-12.05	-76.87	19.26		11/04/2014 5:24
11/04/2014 5:20	-11.99	-76.86	19.45		11/04/2014 5:25
11/04/2014 5:20	-12.01	-76.73	19.40		11/04/2014 5:25
11/04/2014 5:20	-12.07	-76.84	19.47		11/04/2014 5:26
11/04/2014 5:21	-12.02	-76.68	19.59		11/04/2014 5:26
11/04/2014 5:21	-12.06	-76.57	19.62		11/04/2014 5:26
11/04/2014 5:22	-12.05	-76.80	19.63		11/04/2014 5:27
11/04/2014 5:22	-12.02	-76.75	19.61		11/04/2014 5:27
11/04/2014 5:23	-12.04	-76.63	19.59		11/04/2014 5:28
11/04/2014 5:23	-12.01	-76.69	19.54		11/04/2014 5:28
11/04/2014 5:23	-12.05	-76.65	19.51		11/04/2014 5:29
11/04/2014 5:24	-12.01	-76.75	19.56		11/04/2014 5:29
11/04/2014 5:24	-12.00	-76.67	19.44		11/04/2014 5:30
11/04/2014 5:25	-12.10	-76.77	19.38		11/04/2014 5:30
11/04/2014 5:25	-11.96	-76.86	19.24		11/04/2014 5:31
11/04/2014 5:26	-12.03	-76.78	19.25		11/04/2014 5:31
11/04/2014 5:26	-11.93	-76.81	19.01		11/04/2014 5:32
11/04/2014 5:26	-11.99	-76.60	18.98		11/04/2014 5:32
11/04/2014 5:27	-11.94	-76.67	18.96		11/04/2014 5:33
11/04/2014 5:27	-11.93	-76.81	19.22		11/04/2014 5:33
11/04/2014 5:28	-12.02	-76.76	19.34		11/04/2014 5:34
11/04/2014 5:28	-12.10	-76.80	19.49		11/04/2014 5:34
11/04/2014 5:29	-12.11	-77.02	19.61		11/04/2014 5:34
11/04/2014 5:29	-12.06	-76.96	19.68		11/04/2014 5:35
11/04/2014 5:29	-12.01	-76.82	19.51		11/04/2014 5:35
11/04/2014 5:30	-12.10	-77.05	19.52		11/04/2014 5:36
11/04/2014 5:30	-12.04	-77.18	19.51		11/04/2014 5:36
11/04/2014 5:31	-12.12	-77.05	19.72		11/04/2014 5:37
11/04/2014 5:31	-12.07	-77.05	19.66		11/04/2014 5:37
11/04/2014 5:32	-12.15	-76.94	19.61		11/04/2014 5:38
11/04/2014 5:32	-12.07	-77.15	19.50		11/04/2014 5:38
11/04/2014 5:32	-12.01	-77.18	19.57		11/04/2014 5:39
11/04/2014 5:33	-12.07	-77.14	19.41		11/04/2014 5:39
11/04/2014 5:33	-12.11	-77.06	19.40		11/04/2014 5:40
11/04/2014 5:34	-12.06	-77.06	19.45		11/04/2014 5:40
11/04/2014 5:34	-12.07	-77.16	19.53		11/04/2014 5:41
11/04/2014 5:35	-12.03	-77.11	19.49		11/04/2014 5:41
11/04/2014 5:35	-12.09	-76.98	19.53		11/04/2014 5:42
11/04/2014 5:35	-12.08	-76.96	19.52		11/04/2014 5:42
11/04/2014 5:36	-12.09	-77.09	19.56		11/04/2014 5:42
11/04/2014 5:36	-12.07	-77.21	19.53		11/04/2014 5:43
11/04/2014 5:37	-12.11	-77.52	19.59		11/04/2014 5:43
11/04/2014 5:37	-12.15	-77.59	19.51		11/04/2014 5:44
11/04/2014 5:38	-12.17	-77.38	19.56		11/04/2014 5:44
11/04/2014 5:38	-12.07	-77.30	19.63		11/04/2014 5:45
11/04/2014 5:38	-12.10	-77.19	19.70		11/04/2014 5:45
11/04/2014 5:39	-12.15	-77.51	19.64		11/04/2014 5:46
11/04/2014 5:39	-12.17	-77.42	19.62		11/04/2014 5:46
11/04/2014 5:40	-12.15	-77.45	19.66		11/04/2014 5:47
11/04/2014 5:40	-12.08	-77.51	19.72		11/04/2014 5:47
11/04/2014 5:40	-12.17	-77.52	19.73		11/04/2014 5:48
11/04/2014 5:41	-12.19	-77.58	19.68		11/04/2014 5:48
11/04/2014 5:41	-12.18	-77.45	19.71		11/04/2014 5:49
11/04/2014 5:42	-12.10	-77.36	19.71		11/04/2014 5:49
11/04/2014 5:42	-12.10	-77.46	19.67		11/04/2014 5:50
11/04/2014 5:43	-12.17	-77.56	19.51		11/04/2014 5:50
11/04/2014 5:43	-12.17	-77.63	19.57		11/04/2014 5:50
11/04/2014 5:43	-12.08	-77.45	19.64		11/04/2014 5:51
11/04/2014 5:44	-12.17	-77.60	19.59		11/04/2014 5:51
11/04/2014 5:44	-12.18	-77.76	19.61		11/04/2014 5:52
11/04/2014 5:45	-12.20	-78.03	19.70		11/04/2014 5:52
11/04/2014 5:45	-12.25	-78.15	19.58		11/04/2014 5:53
11/04/2014 5:46	-12.23	-78.23	19.49		11/04/2014 5:53
11/04/2014 5:46	-12.16	-78.08	19.48		11/04/2014 5:54
11/04/2014 5:46	-12.14	-77.93	19.32		11/04/2014 5:54
11/04/2014 5:47	-12.18	-77.91	19.29		11/04/2014 5:55
11/04/2014 5:47	-12.13	-78.00	19.42		11/04/2014 5:55
11/04/2014 5:48	-12.16	-77.78	19.56		11/04/2014 5:56
11/04/2014 5:48	-12.19	-77.70	19.53		11/04/2014 5:56
11/04/2014 5:49	-12.20	-77.76	19.61		11/04/2014 5:57
11/04/2014 5:49	-12.19	-78.14	19.68		11/04/2014 5:57
11/04/2014 5:49	-12.19	-78.01	19.58		11/04/2014 5:58
11/04/2014 5:50	-12.23	-78.02	19.55		11/04/2014 5:58
11/04/2014 5:50	-12.19	-78.12	19.50		11/04/2014 5:58
11/04/2014 5:51	-12.22	-78.07	19.55		11/04/2014 5:59
11/04/2014 5:51	-12.15	-78.10	19.43		11/04/2014 5:59
11/04/2014 5:52	-12.23	-78.08	19.39		11/04/2014 6:00
11/04/2014 5:52	-12.15	-78.01	19.23		11/04/2014 6:00
11/04/2014 5:52	-12.16	-78.07	19.27		11/04/2014 6:01
11/04/2014 5:53	-12.13	-78.13	19.25		11/04/2014 6:01
11/04/2014 5:53	-12.17	-78.05	19.40		11/04/2014 6:02
11/04/2014 5:54	-12.20	-77.99	19.46		11/04/2014 6:02
11/04/2014 5:54	-12.25	-78.07	19.55		11/04/2014 6:03
11/04/2014 5:55	-12.23	-78.32	19.47		11/04/2014 6:03
11/04/2014 5:55	-12.20	-78.27	19.44		11/04/2014 6:04
11/04/2014 5:55	-12.18	-78.48	19.30		11/04/2014 6:04
11/04/2014 5:56	-12.24	-78.46	19.27		11/04/2014 6:05
11/04/2014 5:56	-12.20	-78.32	19.38		11/04/2014 6:05
11/04/2014 5:57	-12.21	-78.33	19.52		11/04/2014 6:06
11/04/2014 5:57	-12.29	-78.41	19.66		11/04/2014 6:06
11/04/2014 5:58	-12.25	-78.39	19.81		11/04/2014 6:06
11/04/2014 5:58	-12.34	-78.53	20.08		11/04/2014 6:07
11/04/2014 5:58	-12.31	-78.46	20.01		11/04/2014 6:07
11/04/2014 5:59	-12.40	-78.57	20.02		11/04/2014 6:08
11/04/2014 5:59	-12.27	-78.57	19.95		11/04/2014 6:08
11/04/2014 6:00	-12.25	-78.32	19.87		11/04/2014 6:09
11/04/2014 6:00	-12.27	-78.32	19.51		11/04/2014 6:09
11/04/2014 6:01	-12.26	-78.42	19.63		11/04/2014 6:10
11/04/2014 6:01	-12.17	-78.45	19.75		11/04/2014 6:10
11/04/2014 6:01	-12.32	-78.41	19.68		11/04/2014 6:11
11/04/2014 6:02	-12.34	-78.53	19.60		11/04/2014 6:11
11/04/2014 6:02	-12.23	-78.32	19.86		11/04/2014 6:12
11/04/2014 6:03	-12.19	-78.29	19.75		11/04/2014 6:12
11/04/2014 6:03	-12.29	-78.16	19.58		11/04/2014 6:13
11/04/2014 6:04	-12.22	-78.20	19.63		11/04/2014 6:13
11/04/2014 6:04	-12.18	-78.11	19.70		11/04/2014 6:14
11/04/2014 6:04	-12.24	-78.20	19.55		11/04/2014 6:14
11/04/2014 6:05	-12.22	-78.09	19.48		11/04/2014 6:14
11/04/2014 6:05	-12.19	-78.12	19.48		11/04/2014 6:15
11/04/2014 6:06	-12.15	-78.00	19.42		11/04/2014 6:15
11/04/2014 6:06	-12.17	-78.02	19.42		11/04/2014 6:16
11/04/2014 6:07	-12.17	-77.92	19.55		11/04/2014 6:16
11/04/2014 6:07	-12.19	-77.95	19.63		11/04/2014 6:17
11/04/2014 6:07	-12.25	-77.89	19.64		11/04/2014 6:17
11/04/2014 6:08	-12.19	-77.93	19.65		11/04/2014 6:18
11/04/2014 6:08	-12.19	-78.09	19.61		11/04/2014 6:18
11/04/2014 6:09	-12.21	-78.13	19.44		11/04/2014 6:19
11/04/2014 6:09	-12.18	-78.05	19.45		11/04/2014 6:19
11/04/2014 6:10	-12.16	-78.04	19.47		11/04/2014 6:20
11/04/2014 6:10	-12.23	-78.22	19.47		11/04/2014 6:20
11/04/2014 6:10	-12.21	-78.12	19.46		11/04/2014 6:21
11/04/2014 6:11	-12.18	-77.97	19.46		11/04/2014 6:21
11/04/2014 6:11	-12.18	-78.03	19.35		11/04/2014 6:22
11/04/2014 6:12	-12.18	-78.24	19.43		11/04/2014 6:22
11/04/2014 6:12	-12.15	-78.13	19.44		11/04/2014 6:22
11/04/2014 6:13	-12.25	-78.06	19.43		11/04/2014 6:23
11/04/2014 6:13	-12.20	-78.12	19.46		11/04/2014 6:23
11/04/2014 6:13	-12.18	-78.08	19.54		11/04/2014 6:24
11/04/2014 6:14	-12.18	-78.06	19.49		11/04/2014 6:24
11/04/2014 6:14	-12.20	-78.12	19.59		11/04/2014 6:25
11/04/2014 6:15	-12.23	-78.11	19.71		11/04/2014 6:25
11/04/2014 6:15	-12.28	-78.32	19.91		11/04/2014 6:26
11/04/2014 6:16	-12.27	-78.22	19.93		11/04/2014 6:26
11/04/2014 6:16	-12.32	-78.16	19.86		11/04/2014 6:27
11/04/2014 6:16	-12.22	-78.17	19.66		11/04/2014 6:27
11/04/2014 6:17	-12.20	-78.17	19.60		11/04/2014 6:28
11/04/2014 6:17	-12.13	-78.12	19.40		11/04/2014 6:28
11/04/2014 6:18	-12.23	-78.14	19.37		11/04/2014 6:29
11/04/2014 6:18	-12.22	-78.38	19.24		11/04/2014 6:29
11/04/2014 6:19	-12.21	-78.27	19.34		11/04/2014 6:30
11/04/2014 6:19	-12.13	-78.26	19.38		11/04/2014 6:30
11/04/2014 6:19	-12.20	-78.13	19.46		11/04/2014 6:30
11/04/2014 6:20	-12.25	-78.13	19.44		11/04/2014 6:31
11/04/2014 6:20	-12.21	-77.94	19.60		11/04/2014 6:31
11/04/2014 6:21	-12.17	-78.00	19.63		11/04/2014 6:32
11/04/2014 6:21	-12.22	-78.22	19.64		11/04/2014 6:32
11/04/2014 6:22	-12.23	-78.22	19.65		11/04/2014 6:33
11/04/2014 6:22	-12.24	-78.01	19.67		11/04/2014 6:33
11/04/2014 6:22	-12.24	-78.10	19.67		11/04/2014 6:34
11/04/2014 6:23	-12.21	-78.21	19.48		11/04/2014 6:34
11/04/2014 6:23	-12.22	-78.19	19.43		11/04/2014 6:35
11/04/2014 6:24	-12.10	-78.17	19.30		11/04/2014 6:35
11/04/2014 6:24	-12.23	-78.22	19.24		11/04/2014 6:36
11/04/2014 6:25	-12.16	-78.04	19.09		11/04/2014 6:36
11/04/2014 6:25	-12.17	-78.19	19.15		11/04/2014 6:37
11/04/2014 6:25	-12.12	-78.14	19.06		11/04/2014 6:37
11/04/2014 6:26	-12.13	-78.11	18.94		11/04/2014 6:38
11/04/2014 6:26	-12.16	-78.08	18.87		11/04/2014 6:38
11/04/2014 6:27	-12.09	-78.15	18.90		11/04/2014 6:39
11/04/2014 6:27	-12.10	-78.03	18.98		11/04/2014 6:39
11/04/2014 6:27	-12.14	-78.17	19.07		11/04/2014 6:39
11/04/2014 6:28	-12.17	-78.05	19.17		11/04/2014 6:40
11/04/2014 6:28	-12.21	-78.04	19.21		11/04/2014 6:40
11/04/2014 6:29	-12.14	-78.01	19.34		11/04/2014 6:41
11/04/2014 6:29	-12.12	-77.98	19.29		11/04/2014 6:41
11/04/2014 6:30	-12.20	-78.01	19.28		11/04/2014 6:42
11/04/2014 6:30	-12.16	-78.15	19.37		11/04/2014 6:42
11/04/2014 6:30	-12.20	-78.05	19.29		11/04/2014 6:43
11/04/2014 6:31	-12.21	-78.13	19.10		11/04/2014 6:43
11/04/2014 6:31	-12.08	-78.05	19.22		11/04/2014 6:44
11/04/2014 6:32	-12.12	-78.27	19.13		11/04/2014 6:44
11/04/2014 6:32	-12.23	-78.15	19.09		11/04/2014 6:45
11/04/2014 6:33	-12.18	-78.31	19.22		11/04/2014 6:45
11/04/2014 6:33	-12.19	-78.12	19.29		11/04/2014 6:46
11/04/2014 6:33	-12.19	-78.32	19.18		11/04/2014 6:46
11/04/2014 6:34	-12.18	-78.38	19.13		11/04/2014 6:47
11/04/2014 6:34	-12.16	-78.19	19.21		11/04/2014 6:47
11/04/2014 6:35	-12.13	-78.17	19.31		11/04/2014 6:47
11/04/2014 6:35	-12.25	-78.21	19.49		11/04/2014 6:48
11/04/2014 6:36	-12.24	-78.21	19.58		11/04/2014 6:48
11/04/2014 6:36	-12.28	-78.28	19.59		11/04/2014 6:49
11/04/2014 6:36	-12.22	-78.16	19.52		11/04/2014 6:49
11/04/2014 6:37	-12.19	-78.61	19.45		11/04/2014 6:50
11/04/2014 6:37	-12.25	-78.59	19.41		11/04/2014 6:50
11/04/2014 6:38	-12.23	-78.49	19.41		11/04/2014 6:51
11/04/2014 6:38	-12.29	-78.51	19.46		11/04/2014 6:51
11/04/2014 6:39	-12.27	-78.59	19.52		11/04/2014 6:52
11/04/2014 6:39	-12.22	-78.58	19.54		11/04/2014 6:52
11/04/2014 6:39	-12.28	-78.45	19.42		11/04/2014 6:53
11/04/2014 6:40	-12.22	-78.33	19.42		11/04/2014 6:53
11/04/2014 6:40	-12.18	-78.32	19.51		11/04/2014 6:54
11/04/2014 6:41	-12.23	-78.30	19.32		11/04/2014 6:54
11/04/2014 6:41	-12.23	-78.22	19.21		11/04/2014 6:54
11/04/2014 6:42	-12.13	-78.25	19.18		11/04/2014 6:55
11/04/2014 6:42	-12.15	-78.29	19.16		11/04/2014 6:55
11/04/2014 6:42	-12.17	-78.31	19.04		11/04/2014 6:56
11/04/2014 6:43	-12.24	-78.41	19.13		11/04/2014 6:56
11/04/2014 6:43	-12.18	-78.39	19.24		11/04/2014 6:57
11/04/2014 6:44	-12.20	-78.33	19.30		11/04/2014 6:57
11/04/2014 6:44	-12.24	-78.45	19.19		11/04/2014 6:58
11/04/2014 6:45	-12.25	-78.66	19.25		11/04/2014 6:58
11/04/2014 6:45	-12.21	-78.79	19.26		11/04/2014 6:59
11/04/2014 6:45	-12.28	-78.91	19.20		11/04/2014 6:59
11/04/2014 6:46	-12.27	-78.87	19.13		11/04/2014 7:00
11/04/2014 6:46	-12.25	-78.85	19.36		11/04/2014 7:00
11/04/2014 6:47	-12.23	-78.85	19.37		11/04/2014 7:01
11/04/2014 6:47	-12.36	-78.86	19.44		11/04/2014 7:01
11/04/2014 6:48	-12.27	-78.75	19.50		11/04/2014 7:02
11/04/2014 6:48	-12.31	-78.81	19.61		11/04/2014 7:02
11/04/2014 6:48	-12.27	-78.67	19.47		11/04/2014 7:02
11/04/2014 6:49	-12.29	-78.82	19.40		11/04/2014 7:03
11/04/2014 6:49	-12.29	-79.01	19.34		11/04/2014 7:03
11/04/2014 6:50	-12.27	-79.06	19.16		11/04/2014 7:04
11/04/2014 6:50	-12.30	-79.06	19.12		11/04/2014 7:04
11/04/2014 6:51	-12.20	-79.07	19.07		11/04/2014 7:05
11/04/2014 6:51	-12.28	-78.99	19.12		11/04/2014 7:05
11/04/2014 6:51	-12.26	-78.99	19.10		11/04/2014 7:06
11/04/2014 6:52	-12.31	-79.19	19.20		11/04/2014 7:06
11/04/2014 6:52	-12.31	-79.26	19.10		11/04/2014 7:07
11/04/2014 6:53	-12.28	-79.19	19.03		11/04/2014 7:07
11/04/2014 6:53	-12.23	-79.09	18.93		11/04/2014 7:08
11/04/2014 6:54	-12.24	-79.14	18.86		11/04/2014 7:08
11/04/2014 6:54	-12.25	-79.18	18.88		11/04/2014 7:09
11/04/2014 6:54	-12.24	-79.01	18.88		11/04/2014 7:09
11/04/2014 6:55	-12.31	-79.32	18.79		11/04/2014 7:10
11/04/2014 6:55	-12.24	-79.14	18.95		11/04/2014 7:10
11/04/2014 6:56	-12.18	-79.10	18.95		11/04/2014 7:10
11/04/2014 6:56	-12.35	-79.17	18.91		11/04/2014 7:11
11/04/2014 6:57	-12.27	-79.23	19.06		11/04/2014 7:11
11/04/2014 6:57	-12.27	-79.16	19.20		11/04/2014 7:12
11/04/2014 6:57	-12.30	-78.96	19.10		11/04/2014 7:12
11/04/2014 6:58	-12.28	-79.16	19.23		11/04/2014 7:13
11/04/2014 6:58	-12.26	-78.97	19.36		11/04/2014 7:13
11/04/2014 6:59	-12.34	-79.14	19.35		11/04/2014 7:14
11/04/2014 6:59	-12.34	-79.06	19.43		11/04/2014 7:14
11/04/2014 7:00	-12.32	-79.13	19.46		11/04/2014 7:15
11/04/2014 7:00	-12.33	-79.23	19.45		11/04/2014 7:15
11/04/2014 7:00	-12.33	-79.42	19.40		11/04/2014 7:16
11/04/2014 7:01	-12.35	-79.35	19.28		11/04/2014 7:16
11/04/2014 7:01	-12.36	-79.44	19.22		11/04/2014 7:17
11/04/2014 7:02	-12.28	-79.45	19.22		11/04/2014 7:17
11/04/2014 7:02	-12.33	-79.52	19.19		11/04/2014 7:18
11/04/2014 7:02	-12.34	-79.46	19.14		11/04/2014 7:18
11/04/2014 7:03	-12.33	-79.35	19.19		11/04/2014 7:18
11/04/2014 7:03	-12.32	-79.36	19.20		11/04/2014 7:19
11/04/2014 7:03	-12.31	-79.45	19.13		11/04/2014 7:19
11/04/2014 7:04	-12.33	-79.42	19.16		11/04/2014 7:20
11/04/2014 7:04	-12.27	-79.27	19.15		11/04/2014 7:20
11/04/2014 7:05	-12.35	-79.25	19.18		11/04/2014 7:21
11/04/2014 7:05	-12.30	-79.30	19.21		11/04/2014 7:21
11/04/2014 7:06	-12.33	-79.53	19.27		11/04/2014 7:22
11/04/2014 7:06	-12.37	-79.54	19.20		11/04/2014 7:22
11/04/2014 7:06	-12.34	-79.59	19.27		11/04/2014 7:23
11/04/2014 7:07	-12.34	-79.54	19.30		11/04/2014 7:23
11/04/2014 7:07	-12.40	-79.67	19.33		11/04/2014 7:24
11/04/2014 7:08	-12.39	-79.82	19.40		11/04/2014 7:24
11/04/2014 7:08	-12.40	-79.68	19.38		11/04/2014 7:25
11/04/2014 7:09	-12.40	-79.68	19.37		11/04/2014 7:25
11/04/2014 7:09	-12.33	-79.59	19.40		11/04/2014 7:26
11/04/2014 7:09	-12.37	-79.52	19.21		11/04/2014 7:26
11/04/2014 7:10	-12.37	-79.55	19.07		11/04/2014 7:26
11/04/2014 7:10	-12.27	-79.61	19.09		11/04/2014 7:27
11/04/2014 7:11	-12.28	-79.38	19.07		11/04/2014 7:27
11/04/2014 7:11	-12.31	-79.33	18.96		11/04/2014 7:28
11/04/2014 7:12	-12.33	-79.29	19.12		11/04/2014 7:28
11/04/2014 7:12	-12.30	-79.53	19.14		11/04/2014 7:29
11/04/2014 7:12	-12.34	-79.36	19.27		11/04/2014 7:29
11/04/2014 7:13	-12.30	-79.43	19.34		11/04/2014 7:30
11/04/2014 7:13	-12.41	-79.52	19.52		11/04/2014 7:30
11/04/2014 7:14	-12.44	-79.83	19.64		11/04/2014 7:31
11/04/2014 7:14	-12.45	-79.83	19.83		11/04/2014 7:31
11/04/2014 7:15	-12.47	-79.75	19.82		11/04/2014 7:32
11/04/2014 7:15	-12.47	-79.88	19.85		11/04/2014 7:32
11/04/2014 7:15	-12.43	-79.74	19.78		11/04/2014 7:33
11/04/2014 7:16	-12.45	-79.73	19.69		11/04/2014 7:33
11/04/2014 7:16	-12.40	-79.79	19.53		11/04/2014 7:34
11/04/2014 7:17	-12.41	-79.76	19.43		11/04/2014 7:34
11/04/2014 7:17	-12.35	-79.77	19.36		11/04/2014 7:34
11/04/2014 7:18	-12.38	-79.82	19.33		11/04/2014 7:35
11/04/2014 7:18	-12.45	-80.02	19.32		11/04/2014 7:35
11/04/2014 7:18	-12.41	-80.01	19.39		11/04/2014 7:36
11/04/2014 7:19	-12.43	-79.93	19.46		11/04/2014 7:36
11/04/2014 7:19	-12.40	-79.75	19.55		11/04/2014 7:37
11/04/2014 7:20	-12.45	-80.04	19.59		11/04/2014 7:37
11/04/2014 7:20	-12.51	-80.11	19.67		11/04/2014 7:38
11/04/2014 7:21	-12.45	-80.14	19.75		11/04/2014 7:38
11/04/2014 7:21	-12.51	-80.20	19.74		11/04/2014 7:39
11/04/2014 7:21	-12.53	-80.39	19.64		11/04/2014 7:39
11/04/2014 7:22	-12.48	-80.32	19.61		11/04/2014 7:40
11/04/2014 7:22	-12.46	-80.25	19.46		11/04/2014 7:40
11/04/2014 7:23	-12.43	-80.15	19.38		11/04/2014 7:41
11/04/2014 7:23	-12.45	-80.44	19.33		11/04/2014 7:41
11/04/2014 7:24	-12.45	-80.17	19.26		11/04/2014 7:42
11/04/2014 7:24	-12.44	-80.22	19.15		11/04/2014 7:42
11/04/2014 7:24	-12.42	-80.27	19.26		11/04/2014 7:43
11/04/2014 7:25	-12.42	-80.55	19.14		11/04/2014 7:43
11/04/2014 7:25	-12.52	-80.51	19.02		11/04/2014 7:43
11/04/2014 7:26	-12.43	-80.64	19.06		11/04/2014 7:44
11/04/2014 7:26	-12.41	-80.57	19.14		11/04/2014 7:44
11/04/2014 7:27	-12.45	-80.27	18.97		11/04/2014 7:45
11/04/2014 7:27	-12.43	-80.29	19.01		11/04/2014 7:45
11/04/2014 7:27	-12.38	-80.19	19.14		11/04/2014 7:46
11/04/2014 7:28	-12.40	-80.18	19.11		11/04/2014 7:46
11/04/2014 7:28	-12.44	-80.18	19.04		11/04/2014 7:47
11/04/2014 7:29	-12.42	-80.18	19.05		11/04/2014 7:47
11/04/2014 7:29	-12.39	-80.29	19.04		11/04/2014 7:48
11/04/2014 7:30	-12.40	-80.33	19.11		11/04/2014 7:48
11/04/2014 7:30	-12.44	-80.52	19.18		11/04/2014 7:49
11/04/2014 7:30	-12.51	-80.36	19.23		11/04/2014 7:49
11/04/2014 7:31	-12.45	-80.08	19.30		11/04/2014 7:50
11/04/2014 7:31	-12.40	-80.06	19.35		11/04/2014 7:50
11/04/2014 7:32	-12.43	-80.24	19.21		11/04/2014 7:51
11/04/2014 7:32	-12.43	-80.16	19.04		11/04/2014 7:51
11/04/2014 7:33	-12.37	-79.98	19.14		11/04/2014 7:51
11/04/2014 7:33	-12.34	-80.03	19.17		11/04/2014 7:52
11/04/2014 7:33	-12.47	-80.14	19.12		11/04/2014 7:52
11/04/2014 7:34	-12.45	-80.25	19.06		11/04/2014 7:53
11/04/2014 7:34	-12.41	-80.32	19.14		11/04/2014 7:53
11/04/2014 7:35	-12.34	-80.07	19.05		11/04/2014 7:54
11/04/2014 7:35	-12.40	-80.16	19.06		11/04/2014 7:54
11/04/2014 7:36	-12.42	-80.15	19.10		11/04/2014 7:55
11/04/2014 7:36	-12.41	-79.93	19.19		11/04/2014 7:55
11/04/2014 7:36	-12.37	-79.82	19.23		11/04/2014 7:56
11/04/2014 7:37	-12.42	-80.21	19.34		11/04/2014 7:56
11/04/2014 7:37	-12.42	-80.15	19.40		11/04/2014 7:57
11/04/2014 7:38	-12.50	-80.19	19.47		11/04/2014 7:57
11/04/2014 7:38	-12.50	-80.32	19.49		11/04/2014 7:58
11/04/2014 7:38	-12.45	-80.10	19.50		11/04/2014 7:58
11/04/2014 7:39	-12.41	-80.01	19.42		11/04/2014 7:59
11/04/2014 7:39	-12.46	-80.34	19.35		11/04/2014 7:59
11/04/2014 7:40	-12.45	-80.23	19.36		11/04/2014 7:59
11/04/2014 7:40	-12.42	-80.01	19.35		11/04/2014 8:00
11/04/2014 7:41	-12.46	-80.17	19.39		11/04/2014 8:00
11/04/2014 7:41	-12.43	-80.26	19.34		11/04/2014 8:01
11/04/2014 7:41	-12.44	-79.97	19.18		11/04/2014 8:01
11/04/2014 7:42	-12.37	-79.89	19.14		11/04/2014 8:02
11/04/2014 7:42	-12.31	-79.94	19.16		11/04/2014 8:02
11/04/2014 7:43	-12.41	-79.91	19.05		11/04/2014 8:03
11/04/2014 7:43	-12.40	-79.94	19.03		11/04/2014 8:03
11/04/2014 7:44	-12.39	-80.07	19.00		11/04/2014 8:04
11/04/2014 7:44	-12.36	-79.91	18.82		11/04/2014 8:04
11/04/2014 7:44	-12.26	-79.70	18.76		11/04/2014 8:05
11/04/2014 7:45	-12.24	-79.46	18.66		11/04/2014 8:05
11/04/2014 7:45	-12.28	-79.28	18.54		11/04/2014 8:06
11/04/2014 7:46	-12.21	-79.14	18.50		11/04/2014 8:06
11/04/2014 7:46	-12.16	-78.90	18.51		11/04/2014 8:07
11/04/2014 7:47	-12.13	-78.84	18.51		11/04/2014 8:07
11/04/2014 7:47	-12.17	-78.88	18.59		11/04/2014 8:08
11/04/2014 7:47	-12.20	-78.65	18.57		11/04/2014 8:08
11/04/2014 7:48	-12.20	-78.63	18.67		11/04/2014 8:08
11/04/2014 7:48	-12.14	-78.85	18.70		11/04/2014 8:09
11/04/2014 7:49	-12.18	-78.78	18.57		11/04/2014 8:09
11/04/2014 7:49	-12.19	-78.82	18.39		11/04/2014 8:10
11/04/2014 7:50	-12.12	-78.68	18.49		11/04/2014 8:10
11/04/2014 7:50	-12.04	-78.33	18.40		11/04/2014 8:11
11/04/2014 7:50	-12.15	-78.38	18.48		11/04/2014 8:11
11/04/2014 7:51	-12.09	-78.53	18.65		11/04/2014 8:12
11/04/2014 7:51	-12.20	-78.48	18.81		11/04/2014 8:12
11/04/2014 7:52	-12.21	-78.51	18.91		11/04/2014 8:13
11/04/2014 7:52	-12.18	-78.58	19.14		11/04/2014 8:13
11/04/2014 7:53	-12.26	-78.78	19.14		11/04/2014 8:14
11/04/2014 7:53	-12.26	-78.67	19.15		11/04/2014 8:14
11/04/2014 7:53	-12.23	-78.75	19.19		11/04/2014 8:15
11/04/2014 7:54	-12.26	-78.87	19.27		11/04/2014 8:15
11/04/2014 7:54	-12.26	-79.01	19.14		11/04/2014 8:16
11/04/2014 7:55	-12.37	-79.24	19.18		11/04/2014 8:16
11/04/2014 7:55	-12.28	-79.51	19.06		11/04/2014 8:16
11/04/2014 7:56	-12.32	-79.29	19.06		11/04/2014 8:17
11/04/2014 7:56	-12.23	-79.28	18.90		11/04/2014 8:17
11/04/2014 7:56	-12.29	-79.28	18.91		11/04/2014 8:18
11/04/2014 7:57	-12.28	-79.35	18.86		11/04/2014 8:18
11/04/2014 7:57	-12.24	-79.22	19.00		11/04/2014 8:19
11/04/2014 7:58	-12.26	-79.07	18.90		11/04/2014 8:19
11/04/2014 7:58	-12.30	-79.12	18.86		11/04/2014 8:20
11/04/2014 7:59	-12.25	-79.42	18.78		11/04/2014 8:20
11/04/2014 7:59	-12.28	-79.55	18.65		11/04/2014 8:21
11/04/2014 7:59	-12.19	-79.16	18.50		11/04/2014 8:21
11/04/2014 8:00	-12.17	-79.01	18.62		11/04/2014 8:22
11/04/2014 8:00	-12.20	-79.07	18.62		11/04/2014 8:22
11/04/2014 8:01	-12.32	-79.37	18.59		11/04/2014 8:23
11/04/2014 8:01	-12.28	-79.56	18.64		11/04/2014 8:23
11/04/2014 8:02	-12.22	-79.57	18.65		11/04/2014 8:24
11/04/2014 8:02	-12.25	-79.35	18.58		11/04/2014 8:24
11/04/2014 8:02	-12.25	-79.41	18.71		11/04/2014 8:24
11/04/2014 8:03	-12.27	-79.31	18.89		11/04/2014 8:25
11/04/2014 8:03	-12.34	-79.36	19.01		11/04/2014 8:25
11/04/2014 8:04	-12.37	-79.82	19.15		11/04/2014 8:26
11/04/2014 8:04	-12.38	-79.83	19.22		11/04/2014 8:26
11/04/2014 8:05	-12.36	-79.60	19.22		11/04/2014 8:27
11/04/2014 8:05	-12.30	-79.23	19.24		11/04/2014 8:27
11/04/2014 8:05	-12.32	-79.23	19.12		11/04/2014 8:28
11/04/2014 8:06	-12.27	-78.96	19.03		11/04/2014 8:28
11/04/2014 8:06	-12.17	-78.74	18.90		11/04/2014 8:29
11/04/2014 8:07	-12.19	-78.63	18.83		11/04/2014 8:29
11/04/2014 8:07	-12.16	-78.79	18.78		11/04/2014 8:30
11/04/2014 8:08	-12.22	-78.75	18.80		11/04/2014 8:30
11/04/2014 8:08	-12.17	-78.43	18.70		11/04/2014 8:31
11/04/2014 8:08	-12.11	-78.19	18.66		11/04/2014 8:31
11/04/2014 8:09	-12.06	-78.09	18.58		11/04/2014 8:32
11/04/2014 8:09	-12.06	-78.19	18.51		11/04/2014 8:32
11/04/2014 8:10	-12.12	-78.36	18.61		11/04/2014 8:32
11/04/2014 8:10	-12.10	-78.21	18.63		11/04/2014 8:33
11/04/2014 8:11	-12.18	-78.24	18.63		11/04/2014 8:33
11/04/2014 8:11	-12.10	-78.35	18.65		11/04/2014 8:34
11/04/2014 8:11	-12.04	-78.00	18.65		11/04/2014 8:34
11/04/2014 8:12	-12.06	-77.75	18.37		11/04/2014 8:35
11/04/2014 8:12	-12.05	-77.79	18.37		11/04/2014 8:35
11/04/2014 8:13	-11.94	-77.67	18.53		11/04/2014 8:36
11/04/2014 8:13	-12.00	-77.56	18.57		11/04/2014 8:36
11/04/2014 8:14	-12.10	-77.76	18.44		11/04/2014 8:37
11/04/2014 8:14	-12.12	-78.04	18.41		11/04/2014 8:37
11/04/2014 8:14	-11.98	-77.83	18.36		11/04/2014 8:38
11/04/2014 8:15	-11.91	-77.60	18.21		11/04/2014 8:38
11/04/2014 8:15	-11.90	-77.07	18.01		11/04/2014 8:39
11/04/2014 8:16	-11.91	-76.96	18.18		11/04/2014 8:39
11/04/2014 8:16	-11.86	-76.99	18.31		11/04/2014 8:40
11/04/2014 8:17	-12.00	-77.16	18.34		11/04/2014 8:40
11/04/2014 8:17	-11.92	-76.98	18.36		11/04/2014 8:41
11/04/2014 8:17	-11.91	-76.96	18.37		11/04/2014 8:41
11/04/2014 8:18	-11.92	-76.95	18.34		11/04/2014 8:42
11/04/2014 8:18	-11.87	-76.97	18.32		11/04/2014 8:42
11/04/2014 8:19	-11.96	-77.00	18.49		11/04/2014 8:43
11/04/2014 8:19	-11.93	-77.24	18.56		11/04/2014 8:43
11/04/2014 8:20	-12.05	-77.22	18.72		11/04/2014 8:43
11/04/2014 8:20	-12.02	-77.33	18.66		11/04/2014 8:44
11/04/2014 8:20	-11.96	-76.92	18.74		11/04/2014 8:44
11/04/2014 8:21	-11.89	-76.76	18.61		11/04/2014 8:45
11/04/2014 8:21	-11.97	-77.12	18.62		11/04/2014 8:45
11/04/2014 8:22	-12.00	-77.52	18.48		11/04/2014 8:46
11/04/2014 8:22	-12.04	-77.50	18.55		11/04/2014 8:46
11/04/2014 8:23	-11.93	-77.43	18.55		11/04/2014 8:47
11/04/2014 8:23	-12.04	-77.59	18.55		11/04/2014 8:47
11/04/2014 8:23	-12.03	-77.59	18.46		11/04/2014 8:48
11/04/2014 8:24	-12.00	-77.51	18.54		11/04/2014 8:48
11/04/2014 8:24	-11.98	-77.47	18.43		11/04/2014 8:49
11/04/2014 8:25	-11.95	-77.20	18.36		11/04/2014 8:49
11/04/2014 8:25	-11.92	-77.18	18.33		11/04/2014 8:50
11/04/2014 8:25	-11.93	-77.16	18.40		11/04/2014 8:50
11/04/2014 8:26	-11.96	-77.34	18.39		11/04/2014 8:51
11/04/2014 8:26	-12.06	-77.74	18.49		11/04/2014 8:51
11/04/2014 8:27	-12.03	-77.87	18.66		11/04/2014 8:52
11/04/2014 8:27	-12.09	-78.01	18.81		11/04/2014 8:52
11/04/2014 8:28	-12.19	-78.35	18.89		11/04/2014 8:52
11/04/2014 8:28	-12.17	-78.31	18.95		11/04/2014 8:53
11/04/2014 8:28	-12.17	-78.14	18.96		11/04/2014 8:53
11/04/2014 8:29	-12.12	-78.34	18.84		11/04/2014 8:54
11/04/2014 8:29	-12.13	-78.30	18.70		11/04/2014 8:54
11/04/2014 8:30	-12.12	-78.44	18.54		11/04/2014 8:55
11/04/2014 8:30	-12.12	-78.61	18.53		11/04/2014 8:55
11/04/2014 8:31	-12.16	-78.89	18.68		11/04/2014 8:56
11/04/2014 8:31	-12.23	-79.17	18.75		11/04/2014 8:56
11/04/2014 8:31	-12.37	-79.45	18.72		11/04/2014 8:57
11/04/2014 8:32	-12.33	-79.78	18.72		11/04/2014 8:57
11/04/2014 8:32	-12.26	-79.85	18.65		11/04/2014 8:58
11/04/2014 8:33	-12.34	-80.35	18.47		11/04/2014 8:58
11/04/2014 8:33	-12.40	-80.93	18.48		11/04/2014 8:59
11/04/2014 8:34	-12.52	-81.60	18.52		11/04/2014 8:59
11/04/2014 8:34	-12.67	-82.41	18.57		11/04/2014 9:00
11/04/2014 8:34	-12.63	-82.59	18.52		11/04/2014 9:00
11/04/2014 8:35	-12.65	-82.62	18.45		11/04/2014 9:01
11/04/2014 8:35	-12.57	-82.48	18.32		11/04/2014 9:01
11/04/2014 8:36	-12.52	-81.91	18.33		11/04/2014 9:02
11/04/2014 8:36	-12.54	-82.03	18.19		11/04/2014 9:02
11/04/2014 8:37	-12.63	-82.53	18.12		11/04/2014 9:03
11/04/2014 8:37	-12.58	-82.74	18.01		11/04/2014 9:03
11/04/2014 8:37	-12.57	-82.88	18.05		11/04/2014 9:04
11/04/2014 8:38	-12.57	-82.84	18.03		11/04/2014 9:04
11/04/2014 8:38	-12.76	-83.58	17.99		11/04/2014 9:05
11/04/2014 8:39	-12.77	-83.79	18.14		11/04/2014 9:05
11/04/2014 8:39	-12.72	-83.99	18.18		11/04/2014 9:06
11/04/2014 8:40	-12.86	-84.49	18.17		11/04/2014 9:06
11/04/2014 8:40	-12.87	-85.07	18.18		11/04/2014 9:06
11/04/2014 8:40	-12.96	-85.20	18.36		11/04/2014 9:07
11/04/2014 8:41	-13.03	-85.78	18.30		11/04/2014 9:07
11/04/2014 8:41	-13.14	-86.47	18.26		11/04/2014 9:08
11/04/2014 8:42	-13.06	-86.42	18.10		11/04/2014 9:08
11/04/2014 8:42	-13.01	-86.39	18.06		11/04/2014 9:09
11/04/2014 8:43	-12.98	-86.23	17.97		11/04/2014 9:09
11/04/2014 8:43	-13.08	-86.37	18.00		11/04/2014 9:10
11/04/2014 8:43	-13.10	-86.63	18.01		11/04/2014 9:10
11/04/2014 8:44	-13.11	-86.63	17.91		11/04/2014 9:11
11/04/2014 8:44	-13.01	-86.26	17.93		11/04/2014 9:11
11/04/2014 8:45	-12.91	-86.22	17.88		11/04/2014 9:12
11/04/2014 8:45	-13.09	-86.38	17.79		11/04/2014 9:12
11/04/2014 8:46	-13.04	-86.39	17.77		11/04/2014 9:13
11/04/2014 8:46	-13.03	-86.46	17.83		11/04/2014 9:13
11/04/2014 8:46	-13.05	-86.63	17.60		11/04/2014 9:14
11/04/2014 8:47	-13.06	-87.08	17.51		11/04/2014 9:14
11/04/2014 8:47	-13.08	-87.46	17.50		11/04/2014 9:15
11/04/2014 8:48	-13.15	-87.71	17.63		11/04/2014 9:15
11/04/2014 8:48	-13.26	-88.36	17.64		11/04/2014 9:16
11/04/2014 8:49	-13.42	-89.00	17.90		11/04/2014 9:16
11/04/2014 8:49	-13.39	-89.70	17.96		11/04/2014 9:17
11/04/2014 8:49	-13.55	-89.93	18.01		11/04/2014 9:17
11/04/2014 8:50	-13.50	-90.17	17.99		11/04/2014 9:18
11/04/2014 8:50	-13.54	-90.35	18.05		11/04/2014 9:18
11/04/2014 8:51	-13.60	-90.56	18.04		11/04/2014 9:18
11/04/2014 8:51	-13.58	-90.93	18.06		11/04/2014 9:19
11/04/2014 8:52	-13.69	-91.13	18.06		11/04/2014 9:19
11/04/2014 8:52	-13.74	-91.93	17.94		11/04/2014 9:20
11/04/2014 8:52	-13.78	-92.32	18.11		11/04/2014 9:20
11/04/2014 8:53	-13.77	-92.49	18.21		11/04/2014 9:21
11/04/2014 8:53	-14.05	-93.84	18.25		11/04/2014 9:21
11/04/2014 8:54	-14.29	-95.40	18.34		11/04/2014 9:22
11/04/2014 8:54	-14.32	-96.39	18.47		11/04/2014 9:22
11/04/2014 8:55	-14.41	-96.90	18.49		11/04/2014 9:23
11/04/2014 8:55	-14.44	-97.22	18.29		11/04/2014 9:23
11/04/2014 8:55	-14.51	-97.45	18.32		11/04/2014 9:24
11/04/2014 8:56	-14.51	-98.13	18.27		11/04/2014 9:24
11/04/2014 8:56	-14.61	-98.59	18.22		11/04/2014 9:25
11/04/2014 8:57	-14.61	-98.83	18.05		11/04/2014 9:25
11/04/2014 8:57	-14.63	-98.92	18.11		11/04/2014 9:26
11/04/2014 8:58	-14.62	-99.15	18.03		11/04/2014 9:26
11/04/2014 8:58	-14.73	-99.56	18.14		11/04/2014 9:27
11/04/2014 8:58	-14.72	-99.84	18.14		11/04/2014 9:27
11/04/2014 8:59	-14.81	-99.85	18.10		11/04/2014 9:28
11/04/2014 8:59	-14.78	-100.14	17.92		11/04/2014 9:28
11/04/2014 9:00	-14.72	-100.20	17.79		11/04/2014 9:29
11/04/2014 9:00	-14.72	-100.39	17.62		11/04/2014 9:29
11/04/2014 9:01	-14.70	-100.38	17.47		11/04/2014 9:30
11/04/2014 9:01	-14.78	-100.44	17.59		11/04/2014 9:30
11/04/2014 9:01	-14.79	-100.98	17.67		11/04/2014 9:31
11/04/2014 9:02	-14.94	-101.31	17.85		11/04/2014 9:31
11/04/2014 9:02	-14.94	-101.67	17.83		11/04/2014 9:32
11/04/2014 9:03	-15.00	-101.89	17.96		11/04/2014 9:32
11/04/2014 9:03	-14.94	-101.83	17.88		11/04/2014 9:33
11/04/2014 9:04	-14.99	-101.91	17.90		11/04/2014 9:33
11/04/2014 9:04	-14.93	-101.66	17.77		11/04/2014 9:34
11/04/2014 9:04	-14.98	-101.87	17.71		11/04/2014 9:34
11/04/2014 9:05	-14.96	-102.19	17.64		11/04/2014 9:35
11/04/2014 9:05	-14.98	-102.50	17.58		11/04/2014 9:35
11/04/2014 9:06	-15.02	-102.49	17.58		11/04/2014 9:36
11/04/2014 9:06	-15.03	-102.78	17.64		11/04/2014 9:36
11/04/2014 9:07	-15.09	-102.74	17.76		11/04/2014 9:37
11/04/2014 9:07	-15.08	-102.91	17.77		11/04/2014 9:37
11/04/2014 9:07	-15.12	-102.98	17.82		11/04/2014 9:38
11/04/2014 9:08	-15.09	-103.03	17.74		11/04/2014 9:38
11/04/2014 9:08	-15.05	-102.69	17.89		11/04/2014 9:38
11/04/2014 9:09	-15.01	-102.48	17.90		11/04/2014 9:39
11/04/2014 9:09	-15.09	-102.26	17.82		11/04/2014 9:39
11/04/2014 9:10	-15.02	-102.17	17.82		11/04/2014 9:40
11/04/2014 9:10	-14.89	-101.79	17.80		11/04/2014 9:40
11/04/2014 9:10	-14.91	-101.60	17.57		11/04/2014 9:41
11/04/2014 9:11	-14.85	-101.35	17.40		11/04/2014 9:41
11/04/2014 9:11	-14.80	-101.05	17.46		11/04/2014 9:42
11/04/2014 9:12	-14.76	-100.88	17.49		11/04/2014 9:42
11/04/2014 9:12	-14.78	-100.59	17.52		11/04/2014 9:43
11/04/2014 9:13	-14.76	-100.26	17.60		11/04/2014 9:43
11/04/2014 9:13	-14.73	-100.29	17.67		11/04/2014 9:44
11/04/2014 9:13	-14.74	-100.20	17.62		11/04/2014 9:44
11/04/2014 9:14	-14.72	-100.15	17.40		11/04/2014 9:45
11/04/2014 9:14	-14.67	-99.95	17.35		11/04/2014 9:45
11/04/2014 9:15	-14.58	-99.93	17.20		11/04/2014 9:46
11/04/2014 9:15	-14.68	-100.10	17.12		11/04/2014 9:46
11/04/2014 9:15	-14.57	-99.54	17.07		11/04/2014 9:47
11/04/2014 9:16	-14.56	-99.28	17.08		11/04/2014 9:47
11/04/2014 9:16	-14.56	-99.36	17.05		11/04/2014 9:48
11/04/2014 9:17	-14.49	-99.11	16.97		11/04/2014 9:48
11/04/2014 9:17	-14.48	-98.76	17.03		11/04/2014 9:49
11/04/2014 9:18	-14.40	-98.61	16.95		11/04/2014 9:49
11/04/2014 9:18	-14.53	-98.77	16.98		11/04/2014 9:50
11/04/2014 9:18	-14.43	-98.72	17.05		11/04/2014 9:50
11/04/2014 9:19	-14.47	-98.76	17.28		11/04/2014 9:51
11/04/2014 9:19	-14.53	-98.83	17.16		11/04/2014 9:51
11/04/2014 9:20	-14.56	-98.72	17.28		11/04/2014 9:52
11/04/2014 9:20	-14.44	-98.63	17.28		11/04/2014 9:52
11/04/2014 9:21	-14.47	-98.45	17.25		11/04/2014 9:53
11/04/2014 9:21	-14.42	-98.41	17.08		11/04/2014 9:53
11/04/2014 9:21	-14.48	-98.50	17.32		11/04/2014 9:53
11/04/2014 9:22	-14.41	-98.33	17.38		11/04/2014 9:54
11/04/2014 9:22	-14.51	-98.00	17.53		11/04/2014 9:54
11/04/2014 9:23	-14.42	-97.74	17.51		11/04/2014 9:55
11/04/2014 9:23	-14.45	-97.84	17.63		11/04/2014 9:55
11/04/2014 9:24	-14.32	-97.42	17.52		11/04/2014 9:56
11/04/2014 9:24	-14.35	-97.28	17.44		11/04/2014 9:56
11/04/2014 9:24	-14.33	-97.08	17.29		11/04/2014 9:57
11/04/2014 9:25	-14.26	-96.86	17.34		11/04/2014 9:57
11/04/2014 9:25	-14.19	-96.57	17.41		11/04/2014 9:58
11/04/2014 9:26	-14.24	-96.56	17.34		11/04/2014 9:58
11/04/2014 9:26	-14.32	-96.61	17.31		11/04/2014 9:59
11/04/2014 9:27	-14.24	-96.72	17.39		11/04/2014 9:59
11/04/2014 9:27	-14.19	-96.52	17.40		11/04/2014 10:00
11/04/2014 9:27	-14.22	-96.32	17.30		11/04/2014 10:00
[truncated: 6,215 more rows]
